# Supplementary material for: Clinical and molecular assessment of an onco‐immune signature with prognostic significance in patients with colorectal cancer
Source: Cancer Med. 2022 Feb 9;11(6):1573–86. doi: 10.1002/cam4.4568 (PMC8921909; doi:10.1002/cam4.4568)
Supplement: Supplementary file 1 — Table S1 [file CAM4-11-1573-s004.xlsx]

## Sheet: Suppl Table 1 (A)
Supplementary Table 1: Target and Probe sequences used in this study
(A) Target sequences used in this study
Gene	Accession	Position	Target Sequence	A Tm	B Tm	HUGO Gene	Species
SOCS1	NM_003745.1	1026-1125	TTAACTGTATCTGGAGCCAGGACCTGAACTCGCACCTCCTACCTCTTCATGTTTACATATACCCAGTATCTTTGCACAAACCAGGGGTTGGGGGAGGGTC	83	82	SOCS1	Homo sapiens
RORC	NM_001001523.1	1351-1450	CTCATCAATGCCCATCGGCCAGGGCTCCAAGAGAAAAGGAAAGTAGAACAGCTGCAGTACAATCTGGAGCTGGCCTTTCATCATCATCTCTGCAAGACTC	79	82	RORC	Homo sapiens
TGFB1	NM_000660.3	1261-1360	TATATGTTCTTCAACACATCAGAGCTCCGAGAAGCGGTACCTGAACCCGTGTTGCTCTCCCGGGCAGAGCTGCGTCTGCTGAGGCTCAAGTTAAAAGTGG	79	82	TGFB1	Homo sapiens
CCL17	NM_002987.2	230-329	GCCTGGAGTACTTCAAGGGAGCCATTCCCCTTAGAAAGCTGAAGACGTGGTACCAGACATCTGAGGACTGCTCCAGGGATGCCATCGTTTTTGTAACTGT	85	83	CCL17	Homo sapiens
STAT1	NM_139266.1	456-555	ACAGTGGTTAGAAAAGCAAGACTGGGAGCACGCTGCCAATGATGTTTCATTTGCCACCATCCGTTTTCATGACCTCCTGTCACAGCTGGATGATCAATAT	79	78	STAT1	Homo sapiens
IFNG	NM_000619.2	971-1070	ATACTATCCAGTTACTGCCGGTTTGAAAATATGCCTGCAATCTGAGCCAGTGCTTTAATGGCATGTCAGACAGAACTTGAATGTGTCAGGTGACCCTGAT	76	79	IFNG	Homo sapiens
IFNA1	NM_024013.1	668-767	TGACTCATACACCAGGTCACGCTTTCATGAATTCTGTCATTTCAAAGACTCTCACCCCTGCTATAACTATGACCATGCTGATAAACTGATTTATCTATTT	76	76	IFNA1	Homo sapiens
IDO1	NM_002164.3	51-150	CTATTATAAGATGCTCTGAAAACTCTTCAGACACTGAGGGGCACCAGAGGAGCAGACTACAAGAATGGCACACGCTATGGAAAACTCCTGGACAATCAGT	81	82	IDO1	Homo sapiens
IDO2	NM_194294.2	1576-1675	GTTCTGCCTGGGATCATCCAGGAAGGATCTCAGCCCTATTCATGTTTCTGCTCTACAGAGCACTATATTCTCCTTGTTGAGAGCTGTTGGCTTCACAAAG	81	79	IDO2	Homo sapiens
PTK2	NM_005607.4	3467-3566	TAGGAGCACGTCTTGCTACCCTCTTTTGAAGATGTTCTCTAGCCTTCCACCAGCAGCGAGGAATTAACCCTGTGTCCTCAGTCGCCAGCACTTACAGCTC	80	85	PTK2	Homo sapiens
CASP3	NM_004346.3	2157-2256	CCATCGCCAAGTAAGAAAGTGAAGCAAATCAGAAACTTGTGAAGTGGAAATGTTCTAAAGGTGGTGAGGCAATAAAAATCATAGTACTCTTTGTAGCAAA	82	76	CASP3	Homo sapiens
BCL2L1	NM_138578.1	1561-1660	CTAAGAGCCATTTAGGGGCCACTTTTGACTAGGGATTCAGGCTGCTTGGGATAAAGATGCAAGGACCAGGACTCCCTCCTCACCTCTGGACTGGCTAGAG	82	82	BCL2L1	Homo sapiens
ABCF1	NM_001090.2	851-950	GATGTCCTCCCGCCAAGCCATGTTAGAAAATGCATCTGACATCAAGCTGGAGAAGTTCAGCATCTCCGCTCATGGCAAGGAGCTGTTCGTCAATGCAGAC	79	82	ABCF1	Homo sapiens
LDHA	NM_001165414.1	1691-1790	AACTTCCTGGCTCCTTCACTGAACATGCCTAGTCCAACATTTTTTCCCAGTGAGTCACATCCTGGGATCCAGTGTATAAATCCAATATCATGTCTTGTGC	78	79	LDHA	Homo sapiens
HPRT1	NM_000194.1	241-340	TGTGATGAAGGAGATGGGAGGCCATCACATTGTAGCCCTCTGTGTGCTCAAGGGGGGCTATAAATTCTTTGCTGACCTGCTGGATTACATCAAAGCACTG	87	80	HPRT1	Homo sapiens
POLR1B	NM_019014.3	3321-3420	GGAGAACTCGGCCTTAGAATACTTTGGTGAGATGTTAAAGGCTGCTGGCTACAATTTCTATGGCACCGAGAGGTTATATAGTGGCATCAGTGGGCTAGAA	81	80	POLR1B	Homo sapiens
RPLO	NM_001002.3	251-350	CGAAATGTTTCATTGTGGGAGCAGACAATGTGGGCTCCAAGCAGATGCAGCAGATCCGCATGTCCCTTCGCGGGAAGGCTGTGGTGCTGATGGGCAAGAA	80	82	RPLP0	Homo sapiens
GUSB	NM_000181.3	1900-1999	CCGATTTCATGACTGAACAGTCACCGACGAGAGTGCTGGGGAATAAAAAGGGGATCTTCACTCGGCAGAGACAACCAAAAAGTGCAGCGTTCCTTTTGCG	84	83	GUSB	Homo sapiens

## Sheet: Suppl Table 1(B)
(B) Sequence information of Probe A
Name	Sequence	Gene
NM_003745.1:1025_T033	ATGAAGAGGTAGGAGGTGCGAGTTCAGGTCCTGGCCCGGGAATCGGCATTTCGCATTCTTAGGATCTAAA	SOCS1
NM_001001523.1:1350_T037	TGTTCTACTTTCCTTTTCTCTTGGAGCCCTGGCCGATGGGCATTGATGAGCACCAGTTAGCGTGGCGTATACCATGTTGTTAACA	RORC
NM_000660.3:1260_T040	ACGGGTTCAGGTACCGCTTCTCGGAGCTCTGATGTGTTGAAGAACATATACCGTCTCAGATGAGTGGGTTAATCAATCAAGTATG	TGFB1
NM_002987.2:229_T050	CCACGTCTTCAGCTTTCTAAGGGGAATGGCTCCCTTGAAGTACTCCATTAGCTCGGATGCTATCAGCTTGCGCCTATTAT	CCL17
NM_139266.1:455_T058	ATGAAACATCATTGGCAGCGTGCTCCCAGTCTTGCTTTTCTAACCACTGTCTTAAAGCTATCCACGAATGTCAAAAATGTGGTTT	STAT1
NM_000619.2:970_T070	CTGGCTCAGATTGCAGGCATATTTTCAAACCGGCAGTAACTGGATAGTATCAGAAATGTCACTCCCATGGTGGCTGATATAGAAA	IFNG
NM_024013.1:667_T078	AGTCTTTGAAATGACAGAATTCATGAAAGCGTGACCTGGTGTATGAGTCACTAGCTGTTATGGCTATTGCTGAAACAGCAAAATT	IFNA1
NM_002164.3:50_T079	CCTCTGGTGCCCCTCAGTGTCTGAAGAGTTTTCAGAGCATCTTATAATAGCCTTACGACTTCACTGCAATTGACGATTCAGTTAA	IDO1
NM_194294.2:1575_T080	CAGAAACATGAATAGGGCTGAGATCCTTCCTGGATGATCCCAGGCAGAACCCTCATACCAATGTAAAGTATAGTTAACGCCCTGT	IDO2
NM_005607.4:3466_T082	GTGGAAGGCTAGAGAACATCTTCAAAAGAGGGTAGCAAGACGTGCTCCTACTTTCGCCACCCATATAAACCCCACTTCGTCCTCA	PTK2
NM_004346.3:2156_T085	TTTCCACTTCACAAGTTTCTGATTTGCTTCACTTTCTTACTTGGCGATGGCCTTCTGGAATTTCTTCCTTTGATTTTGCCATTTT	CASP3
NM_138578.1:1560_T090	CCCAAGCAGCCTGAATCCCTAGTCAAAAGTGGCCCCTAAATGGCCATCCATCAACAACTGCTCCAACAGCCTTTCCAT	BCL2L1
NM_001090.2:850_T091	CCAGCTTGATGTCAGATGCATTTTCTAACATGGCTTGGCGGGAGGACATCCCGGCACAAGCAGACAAAATCAACATGGTCATTTA	ABCF1
NM_001165414.1:1690_T092	CTGGGAAAAAATGTTGGACTAGGCATGTTCAGTGAAGGAGCCAGGAAGTTCGCTCACGTGATCTACCCTAGCTGACCGCTAATGA	LDHA
NM_000194.1:240_T093	TGAGCACACAGAGGGCTACAATGTGATGGCCTCCCATCTCCTTCATCACACTCTAACCTGCATACATATGGCATTTAGTTGTTCA	HPRT1
NM_019014.3:3320_T094	AGCCAGCAGCCTTTAACATCTCACCAAAGTATTCTAAGGCCGAGTTCTCCCCTTCTTGAAGACCTATGTAAAGAAACGGGTCACT	POLR1B
NM_001002.3:250_T095	CTGCATCTGCTTGGAGCCCACATTGTCTGCTCCCACAATGAAACATTTCGCCATACGCATGACTACATTACAACGGGCCAGGAAG	RPLO
NM_000181.3:1899_T096	CTTTTTATTCCCCAGCACTCTCGTCGGTGACTGTTCAGTCATGAAATCGGCAGGTCTCGATCTCGTACAAAACGACTATGACCAT	GUSB

## Sheet: Suppl Table 1(C)
(C) Sequence information of Probe B
Name	Sequence	Gene
NM_003745.1:1025_ProbeB	CGAAAGCCATGACCTCCGATCACTCGACCCTCCCCCAACCCCTGGTTTGTGCAAAGATACTGGGTATATGTAAAC	SOCS1
NM_001001523.1:1350_ProbeB	CGAAAGCCATGACCTCCGATCACTCGAGTCTTGCAGAGATGATGATGAAAGGCCAGCTCCAGATTGTACTGCAGC	RORC
NM_000660.3:1260_ProbeB	CGAAAGCCATGACCTCCGATCACTCCACTTTTAACTTGAGCCTCAGCAGACGCAGCTCTGCCCGGGAGAGCAAC	TGFB1
NM_002987.2:229_ProbeB	CGAAAGCCATGACCTCCGATCACTCACAGTTACAAAAACGATGGCATCCCTGGAGCAGTCCTCAGATGTCTGGTA	CCL17
NM_139266.1:455_ProbeB	CGAAAGCCATGACCTCCGATCACTCATATTGATCATCCAGCTGTGACAGGAGGTCATGAAAACGGATGGTGGCAA	STAT1
NM_000619.2:970_ProbeB	CGAAAGCCATGACCTCCGATCACTCATCAGGGTCACCTGACACATTCAAGTTCTGTCTGACATGCCATTAAAGCA	IFNG
NM_024013.1:667_ProbeB	CGAAAGCCATGACCTCCGATCACTCAAATAGATAAATCAGTTTATCAGCATGGTCATAGTTATAGCAGGGGTGAG	IFNA1
NM_002164.3:50_ProbeB	CGAAAGCCATGACCTCCGATCACTCACTGATTGTCCAGGAGTTTTCCATAGCGTGTGCCATTCTTGTAGTCTGCT	IDO1
NM_194294.2:1575_ProbeB	CGAAAGCCATGACCTCCGATCACTCCTTTGTGAAGCCAACAGCTCTCAACAAGGAGAATATAGTGCTCTGTAGAG	IDO2
NM_005607.4:3466_ProbeB	CGAAAGCCATGACCTCCGATCACTCCTGTAAGTGCTGGCGACTGAGGACACAGGGTTAATTCCTCGCTGCTG	PTK2
NM_004346.3:2156_ProbeB	CGAAAGCCATGACCTCCGATCACTCTTTGCTACAAAGAGTACTATGATTTTTATTGCCTCACCACCTTTAGAACA	CASP3
NM_138578.1:1560_ProbeB	CGAAAGCCATGACCTCCGATCACTCCAGAGGTGAGGAGGGAGTCCTGGTCCTTGCATCTTTAT	BCL2L1
NM_001090.2:850_ProbeB	CGAAAGCCATGACCTCCGATCACTCGTCTGCATTGACGAACAGCTCCTTGCCATGAGCGGAGATGCTGAACTTCT	ABCF1
NM_001165414.1:1690_ProbeB	CGAAAGCCATGACCTCCGATCACTCGCACAAGACATGATATTGGATTTATACACTGGATCCCAGGATGTGACTCA	LDHA
NM_000194.1:240_ProbeB	CGAAAGCCATGACCTCCGATCACTCCAGTGCTTTGATGTAATCCAGCAGGTCAGCAAAGAATTTATAGCCCCCCT	HPRT1
NM_019014.3:3320_ProbeB	CGAAAGCCATGACCTCCGATCACTCTTCTAGCCCACTGATGCCACTATATAACCTCTCGGTGCCATAGAAATTGT	POLR1B
NM_001002.3:250_ProbeB	CGAAAGCCATGACCTCCGATCACTCCACCACAGCCTTCCCGCGAAGGGACATGCGGATCTG	RPLO
NM_000181.3:1899_ProbeB	CGAAAGCCATGACCTCCGATCACTCCGCAAAAGGAACGCTGCACTTTTTGGTTGTCTCTGCCGAGTGAAGATCCC	GUSB
