# Supplementary material for: Clinical and molecular assessment of an onco‐immune signature with prognostic significance in patients with colorectal cancer
Source: Cancer Med. 2022 Feb 9;11(6):1573–86. doi: 10.1002/cam4.4568 (PMC8921909; doi:10.1002/cam4.4568)
Supplement: Supplementary file 2 — Table S2 [file CAM4-11-1573-s002.xlsx]

## Sheet: suppl table 2
Supplementary Table 2: Identification of prognostic genes with hazard ratio < 1. A) Hazard ratio of 2 gene signatures B) p-value of the 2 gene signature.
A) Prognostic pairs with Hazard ratio <1
Gene	CCL17	SOCS1	CASP3	RORC	STAT1	BCL2L1
CCL17	0.73	0.72	0.83	0.61	0.87	1.1
SOCS1	0.72	0.87	0.87	0.55	1	0.81
CASP3	0.83	0.87	0.71	0.62	0.88	0.88
RORC	0.61	0.55	0.62	0.68	0.56	0.69
STAT1	0.72	1	0.88	0.56	1	1.1
BCL2L1	1.1	0.81	0.88	0.69	1.1	1.1
B) Significance of prognostic pairs (p-value)
Gene	CCL17	SOCS1	CASP3	RORC	STAT1	BCL2L1
CCL17	0.19	0.17	0.43	0.04	0.58	0.58
SOCS1	0.18	0.58	0.57	0.01	0.92	0.38
CASP3	0.43	0.57	0.16	0.05	0.6	0.62
RORC	0.04	0.01	0.05	0.11	0.01	0.14
STAT1	0.18	0.92	0.6	0.01	0.9	0.6
BCL2L1	0.59	0.38	0.62	0.14	0.6	0.59
