# Supplementary material for: Clinical and molecular assessment of an onco‐immune signature with prognostic significance in patients with colorectal cancer
Source: Cancer Med. 2022 Feb 9;11(6):1573–86. doi: 10.1002/cam4.4568 (PMC8921909; doi:10.1002/cam4.4568)
Supplement: Supplementary file 3 — Table S3 [file CAM4-11-1573-s003.xlsx]

## Sheet: suppl table 3
Supplementary Table 3: Identification of prognostic genes with hazard ratio > 1. A) Hazard ratio of 2 gene signatures B) p-value of the 2 gene signature.
A) Prognostic pairs with Hazard ratio >1
Gene	TGFB1	IFNA1	PTK2	IFNG	IDO2	IDO1
TGFB1	1.7	1.6	1.7	1.2	1.4	0.98
IFNA1	1.6	1.2	1.2	0.88	0.81	0.83
PTK2	1.7	1.2	1.2	1.1	1	0.88
IFNG	1.2	0.88	1.1	0.9	0.74	0.83
IDO2	1.4	0.81	1	0.74	0.66	0.81
IDO1	0.98	0.83	0.88	0.83	0.81	0.83
B) Significance of prognostic pairs
Gene	TGFB1	IFNA1	PTK2	IFNG	IDO2	IDO1
TGFB1	0.03	0.05	0.03	0.55	0.13	0.94
IFNA1	0.05	0.62	0.46	0.59	0.4	0.45
PTK2	0.03	0.4	0.55	0.76	0.86	0.6
IFNG	0.55	0.59	0.76	0.65	0.21	0.45
IDO2	0.13	0.4	0.86	0.21	0.09	0.38
IDO1	0.94	0.45	0.6	0.45	0.38	0.45
