# Supplementary material for: Clinical and molecular assessment of an onco‐immune signature with prognostic significance in patients with colorectal cancer
Source: Cancer Med. 2022 Feb 9;11(6):1573–86. doi: 10.1002/cam4.4568 (PMC8921909; doi:10.1002/cam4.4568)
Supplement: Supplementary file 4 — Table S4 [file CAM4-11-1573-s001.xlsx]

## Sheet: supplement table 4
Supplementary Table 4: Differential expression of genes between high and low risk patient group
ID	Gene	baseMean	log2FoldChange	lfcSE	stat	pvalue	padj
1162	TCP11	14.5412	5.24422	1.14712	4.57163	4.83937e-06	7.31445e-05
5856	HTR2C	3.61143	5.0484	2.15681	2.34067	0.019249	0.0577226
1662	EPHA8	7.35504	4.72719	1.13846	4.15225	3.29216e-05	0.000347813
7373	NKX2-1	6.38899	4.67954	2.40618	1.9448	0.0517987	0.123388
351	GPR25	7.25213	4.42492	0.759216	5.82827	5.60046e-09	2.80231e-07
851	UPK2	10.4435	4.41506	0.895977	4.92764	8.32268e-07	1.71764e-05
2350	GPRC6A	4.08882	4.37185	1.17698	3.71445	0.000203645	0.00152197
249	WNT6	14.9675	4.22105	0.68082	6.19995	5.64798e-10	3.98375e-08
125	ZNF750	17.4629	4.13979	0.613644	6.74625	1.5172e-11	2.13172e-09
1440	PLA2G2F	49.9162	4.08434	0.947941	4.30864	1.64262e-05	0.000200343
408	PSCA	21.8116	4.05555	0.714693	5.67453	1.39066e-08	5.97168e-07
41	CCL19	92.8325	4.01886	0.537642	7.47496	7.72259e-14	3.30809e-11
435	IL17REL	10.0634	4.0116	0.714895	5.61145	2.00638e-08	8.10439e-07
94	SEMA3D	31.311	3.98066	0.569317	6.99199	2.71008e-12	5.06353e-10
446	CLEC17A	2.64601	3.96059	0.708903	5.58693	2.31124e-08	9.10142e-07
2424	MYBPHL	15.6542	3.96035	1.07945	3.66885	0.000243643	0.00176493
1267	TRY6	12.2416	3.81823	0.857506	4.45272	8.4791e-06	0.000117536
92	UNC5A	21.4608	3.72999	0.532246	7.00802	2.41719e-12	4.61446e-10
9974	DAZ1	3.14615	3.5868	2.63352	1.36198	0.173206	0.304962
602	DMBT1	9971.12	3.57283	0.673041	5.30848	1.10541e-07	3.22496e-06
613	PI16	24.1588	3.56661	0.674155	5.29048	1.21996e-07	3.4953e-06
346	CTSG	14.6326	3.55838	0.60807	5.85192	4.85938e-09	2.46663e-07
914	WNT1	2.39443	3.54791	0.731356	4.85115	1.22749e-06	2.35868e-05
2140	TRPV6	18.9132	3.52446	0.921089	3.82641	0.000130025	0.00106711
1052	MMP13	93.1395	3.49779	0.748844	4.67092	2.99853e-06	5.00125e-05
665	FCER2	6.97201	3.44464	0.662538	5.19915	2.00198e-07	5.28734e-06
977	HABP2	35.0765	3.39702	0.715966	4.74466	2.08854e-06	3.74295e-05
2003	SFTPB	4.35962	3.38891	0.865906	3.91372	9.08847e-05	0.000796908
1187	ASPG	25.3056	3.34107	0.735669	4.54154	5.58437e-06	8.26271e-05
642	HP	7.47379	3.33399	0.636283	5.23979	1.60755e-07	4.3909e-06
2283	RERGL	1.90507	3.32745	0.887956	3.74732	0.000178736	0.00137501
108	AKR1C4	23.6386	3.2755	0.477017	6.86664	6.57325e-12	1.06894e-09
576	ALPPL2	38.9479	3.27516	0.612501	5.34719	8.93278e-08	2.72372e-06
528	MARCO	64.5461	3.27	0.602117	5.43083	5.60913e-08	1.86817e-06
547	NKAIN4	8.72014	3.25943	0.603617	5.39984	6.67002e-08	2.1416e-06
117	FCRL3	12.2058	3.25288	0.479713	6.78089	1.19441e-11	1.79294e-09
1029	FAM177B	19.5331	3.21242	0.684518	4.69296	2.69276e-06	4.596e-05
1908	C6orf15	44.5221	3.20759	0.807771	3.97091	7.15991e-05	0.000659065
823	SAA1	374.182	3.19459	0.644536	4.95641	7.18063e-07	1.53236e-05
193	FCRLA	13.7042	3.18301	0.500456	6.36021	2.01477e-10	1.83344e-08
5064	LOC339535	1.11627	3.1752	1.23497	2.57107	0.0101386	0.0351626
6132	TTC29	1.22294	3.16846	1.40042	2.26251	0.0236661	0.0677835
931	CNTN1	7.78456	3.15845	0.655277	4.82002	1.43543e-06	2.70789e-05
480	BLK	10.4729	3.12361	0.567143	5.50762	3.63726e-08	1.33086e-06
7	PTGDS	315.139	3.09967	0.368119	8.42029	3.75559e-17	9.42277e-14
1812	MYO3A	3.75765	3.09688	0.766061	4.0426	5.28616e-05	0.000512366
4987	ABCB5	1.0418	3.07253	1.18417	2.59468	0.00946787	0.0333435
116	CXCR5	19.0033	3.05549	0.450051	6.78922	1.12745e-11	1.70702e-09
417	KIF19	52.4512	3.04236	0.538216	5.65268	1.57962e-08	6.65296e-07
2406	USH1G	3.29071	3.03591	0.824618	3.6816	0.000231779	0.00169191
416	SIGLEC6	3.41804	3.02404	0.534768	5.65486	1.55973e-08	6.585e-07
332	IL11	130.163	3.02079	0.51163	5.90424	3.54285e-09	1.87419e-07
555	UGT2B7	182.949	3.01632	0.559646	5.38969	7.05776e-08	2.23343e-06
536	CRYBA2	5.56101	3.01427	0.555838	5.42294	5.86273e-08	1.92103e-06
165	KIAA0125	20.5391	3.00817	0.461879	6.51289	7.37192e-11	7.84685e-09
2928	CLCA1	2904.18	2.98273	0.879499	3.3914	0.00069536	0.00417097
558	ZNF683	32.1417	2.98149	0.553401	5.38757	7.14167e-08	2.24783e-06
5013	SVOPL	7.48566	2.97378	1.14896	2.58823	0.00964718	0.033789
7299	KRTAP3-1	1.07797	2.97243	1.51474	1.96233	0.0497237	0.119646
10	C16orf54	55.3904	2.96647	0.362864	8.17516	2.95481e-16	4.32461e-13
29	CHI3L2	15.797	2.96212	0.385427	7.68527	1.52669e-14	9.24595e-12
1938	C4orf7	23.3147	2.95727	0.748272	3.95213	7.74572e-05	0.000701948
2215	ITLN2	10.3742	2.9413	0.778179	3.77972	0.000157004	0.0012449
1	C3	2664.37	2.94026	0.291412	10.0897	6.13571e-24	1.07762e-19
5789	MYOC	1.91422	2.93961	1.24715	2.35705	0.0184206	0.0558854
2034	CNTFR	27.1749	2.93713	0.754365	3.89352	9.88009e-05	0.000853117
6856	HS3ST4	1.3599	2.92383	1.41021	2.07333	0.038142	0.0977082
96	TPSAB1	251.482	2.91616	0.42021	6.93978	3.92708e-12	7.18451e-10
203	CD19	16.7465	2.91496	0.460527	6.32962	2.45773e-10	2.11103e-08
3988	WISP3	36.6787	2.91419	0.988007	2.94956	0.00318224	0.0140145
214	GFPT2	148.48	2.91271	0.462148	6.30255	2.92793e-10	2.39178e-08
3086	CYP1A1	1.73236	2.90546	0.874315	3.32313	0.000890139	0.00506615
1131	TCL1A	8.28441	2.90525	0.63196	4.59721	4.28185e-06	6.64917e-05
262	DARC	158.446	2.89876	0.471882	6.14297	8.09919e-10	5.42924e-08
795	PTGER1	9.58249	2.89256	0.578525	4.99988	5.73648e-07	1.2675e-05
142	TNXB	276.268	2.88428	0.434706	6.63501	3.24481e-11	4.01328e-09
3320	HTR3E	1.12662	2.88323	0.897846	3.21127	0.00132147	0.00699068
2623	MIOX	4.67565	2.86396	0.804661	3.55921	0.000371975	0.00249066
1490	INSM1	47.9105	2.84901	0.667962	4.26522	1.99701e-05	0.000235393
1153	MORN3	7.34182	2.84483	0.621159	4.57988	4.65252e-06	7.08693e-05
670	PLA2G2D	42.4186	2.84208	0.547661	5.18948	2.1088e-07	5.52788e-06
304	CILP	58.3211	2.84117	0.47365	5.99847	1.99191e-09	1.15079e-07
1312	RSPO1	3.08846	2.83926	0.643416	4.41278	1.02051e-05	0.00013661
210	CD79A	142.755	2.83032	0.448225	6.31452	2.71007e-10	2.25036e-08
6100	C10orf93	0.889148	2.82934	1.24509	2.2724	0.0230625	0.0664011
2426	TTC36	1.53256	2.82659	0.770541	3.66831	0.000244159	0.00176758
327	MAPK8IP2	95.2229	2.80903	0.473499	5.93248	2.98386e-09	1.60262e-07
9020	CRISP3	0.7171	2.80841	1.79654	1.56323	0.117999	0.229758
6317	DYDC2	3.55178	2.80222	1.26757	2.21071	0.0270563	0.0752239
4105	UPK1A	20.3834	2.79728	0.962223	2.9071	0.00364791	0.0156074
1185	RTBDN	4.80624	2.79546	0.614874	4.5464	5.45716e-06	8.08811e-05
537	VPREB3	13.1325	2.79526	0.515836	5.41889	5.997e-08	1.96137e-06
95	CTF1	40.056	2.78909	0.400817	6.95852	3.43854e-12	6.35696e-10
1219	NLRP6	58.5459	2.78747	0.618234	4.50877	6.52038e-06	9.37899e-05
172	TMEM130	7.84085	2.78136	0.429852	6.47049	9.7684e-11	9.97456e-09
675	CSF3	112.957	2.7813	0.536336	5.18575	2.15153e-07	5.59741e-06
8053	SLITRK3	1.24119	2.7801	1.55553	1.78724	0.0738982	0.161166
1598	EEF1A2	47.2633	2.77047	0.660333	4.19557	2.72188e-05	0.000299152
109	TBX1	7.2602	2.76912	0.404986	6.83756	8.05544e-12	1.29796e-09
2529	THSD7B	1.72876	2.76675	0.766069	3.61162	0.000304285	0.00211315
509	CEACAM4	8.04898	2.7665	0.506953	5.45711	4.83946e-08	1.66985e-06
353	SELP	74.3201	2.7607	0.473797	5.82676	5.65148e-09	2.81181e-07
254	POU2AF1	143.97	2.75209	0.44534	6.17976	6.41978e-10	4.439e-08
266	CD22	45.7322	2.74367	0.447162	6.13573	8.47712e-10	5.59713e-08
2933	HEPACAM2	469.678	2.7369	0.80739	3.38982	0.00069939	0.00418874
510	MAL	7.1727	2.73544	0.501411	5.4555	4.88365e-08	1.68179e-06
1226	FCRL1	5.54512	2.72932	0.605977	4.504	6.66859e-06	9.55305e-05
101	CD7	168.945	2.72586	0.395626	6.89001	5.57892e-12	9.60613e-10
1678	WISP2	11.598	2.72154	0.657165	4.14133	3.45298e-05	0.00036141
5117	LRP2	5.18056	2.71863	1.0651	2.55247	0.0106964	0.0367129
3760	CHGA	205.114	2.7148	0.894409	3.0353	0.002403	0.0112245
1232	KCNG2	2.11695	2.70447	0.602182	4.49112	7.08485e-06	0.000100836
1051	AR	7.05217	2.70198	0.578247	4.67271	2.97258e-06	4.9674e-05
265	TPSB2	372.719	2.70007	0.439992	6.13663	8.42918e-10	5.58648e-08
2781	ALPP	24.2094	2.69945	0.776519	3.47635	0.000508296	0.00321007
68	SYNGR1	62.8498	2.6992	0.371738	7.26104	3.8412e-13	9.92103e-11
1061	PNOC	6.72842	2.69578	0.577808	4.66552	3.07831e-06	5.09561e-05
2328	DTHD1	1.52013	2.69347	0.722519	3.72788	0.000193094	0.00145636
37	LCK	367.582	2.67722	0.356601	7.50761	6.02168e-14	2.78312e-11
329	FCN1	46.3954	2.67282	0.450984	5.92665	3.09177e-09	1.65048e-07
40	TBC1D10C	97.4296	2.67244	0.357141	7.48287	7.27194e-14	3.19293e-11
1896	SCN7A	5.31094	2.67207	0.671323	3.98031	6.88259e-05	0.000637547
788	SFTPA2	33.1575	2.67003	0.532803	5.01129	5.40662e-07	1.20503e-05
253	GZMM	22.1556	2.66423	0.430776	6.18474	6.22065e-10	4.31831e-08
1191	SFRP2	946.492	2.66382	0.586767	4.53983	5.62987e-06	8.30206e-05
144	PRRX2	47.8343	2.66125	0.401227	6.63277	3.29456e-11	4.02043e-09
1784	LGALS7	7.57325	2.66059	0.654334	4.0661	4.78066e-05	0.000470643
3149	TCN1	642.426	2.65646	0.80652	3.29373	0.000988677	0.00551417
2853	IL12B	1.49067	2.65644	0.773896	3.43255	0.000597935	0.00368088
3098	RETN	0.721467	2.65287	0.799605	3.31773	0.000907515	0.00514483
3564	IL5RA	1.15412	2.65243	0.851106	3.11645	0.0018304	0.00902
427	FLT3	5.748	2.65214	0.471119	5.62946	1.80773e-08	7.43541e-07
6290	NPY6R	1.60477	2.65115	1.19597	2.21674	0.0266409	0.0743634
71	LY9	21.1897	2.64467	0.365462	7.23651	4.60377e-13	1.13882e-10
2175	PTCRA	1.48295	2.643	0.695421	3.80058	0.000144359	0.001166
5701	CCL25	50.0738	2.64075	1.11161	2.37561	0.0175202	0.0539588
3404	DMRTC1B	2.17587	2.63965	0.83102	3.1764	0.00149113	0.00769161
30	SNPH	124.83	2.63826	0.34397	7.67004	1.71946e-14	1.00663e-11
179	TNFRSF18	65.1528	2.6371	0.411039	6.4157	1.40174e-10	1.37535e-08
55	SOCS1	181.473	2.63172	0.357042	7.37089	1.69489e-13	5.41223e-11
2667	KLRG2	13.537	2.62978	0.743115	3.53886	0.000401858	0.00264635
252	FNDC1	696.331	2.62766	0.424259	6.19353	5.88312e-10	4.1002e-08
418	FCRL5	42.0507	2.62351	0.464176	5.65196	1.58629e-08	6.66509e-07
3647	TTC24	1.3399	2.62317	0.851505	3.08063	0.00206563	0.00994755
3343	SAA4	8.17846	2.61443	0.816608	3.20157	0.00136679	0.00718063
3070	FAM83C	6.80851	2.61414	0.785271	3.32897	0.000871686	0.00498516
362	LTC4S	7.60001	2.61355	0.451319	5.79092	7.00024e-09	3.39628e-07
706	SELE	152.641	2.61176	0.509535	5.12576	2.96335e-07	7.37185e-06
621	DPT	141.113	2.60417	0.493544	5.27646	1.31702e-07	3.72476e-06
15	NCF1	81.1589	2.60218	0.321276	8.09952	5.51759e-16	6.244e-13
2813	B4GALNT2	25.6012	2.5997	0.752856	3.45312	0.000554134	0.00345974
118	LOC96610	9348.93	2.58782	0.38194	6.77547	1.23999e-11	1.84559e-09
944	COMP	262.073	2.58244	0.538277	4.79761	1.60571e-06	2.9874e-05
1894	CHRDL2	111.522	2.58025	0.647784	3.9832	6.79942e-05	0.000630508
2798	CLCNKB	1.67267	2.57965	0.74468	3.4641	0.000532007	0.0033394
5531	VWA5B1	25.7132	2.57608	1.05968	2.431	0.0150573	0.047818
588	CCL17	6.1217	2.57087	0.482444	5.32885	9.88363e-08	2.95215e-06
2532	TFF2	80.3865	2.56718	0.710949	3.61092	0.000305113	0.00211639
560	GAS1	137.764	2.56678	0.476763	5.38376	7.29443e-08	2.28772e-06
3535	RORB	0.910168	2.56318	0.820409	3.12427	0.00178249	0.008856
42	NCF1C	23.3907	2.56168	0.342915	7.4703	8.0012e-14	3.34224e-11
4180	TRIM54	69.2203	2.55957	0.888767	2.87991	0.00397785	0.0167216
14	MDGA1	48.6764	2.55854	0.314033	8.14736	3.71963e-16	4.66628e-13
212	WDR86	10.1044	2.55779	0.404951	6.31629	2.67916e-10	2.25036e-08
3029	CD300E	5.73055	2.55653	0.764675	3.34329	0.000827905	0.00479877
2600	GPR88	1.28979	2.55444	0.715354	3.57087	0.000355796	0.0024034
1128	SULT1C4	32.4454	2.55307	0.555164	4.59878	4.24981e-06	6.61698e-05
796	CST1	615.574	2.55145	0.510652	4.99645	5.83945e-07	1.28842e-05
1374	PNMA3	6.07334	2.55135	0.58459	4.36434	1.27508e-05	0.000162986
32	MAP4K1	71.571	2.55127	0.334061	7.63714	2.22094e-14	1.21895e-11
6072	ANGPTL7	1.86802	2.55027	1.11786	2.2814	0.0225249	0.0651524
47	CCL22	104.736	2.54834	0.342217	7.44657	9.57976e-14	3.57977e-11
425	MMRN1	63.7947	2.54701	0.451928	5.63588	1.74163e-08	7.19722e-07
1543	THBS4	81.7819	2.54626	0.60199	4.22974	2.3396e-05	0.000266302
3614	SOAT2	2.20733	2.54305	0.821758	3.09464	0.00197051	0.00957612
235	CLEC10A	50.3592	2.54071	0.407033	6.24202	4.31951e-10	3.22823e-08
280	PTGIS	123.776	2.53759	0.417649	6.07588	1.23307e-09	7.73442e-08
3819	SPINK4	1961.95	2.53574	0.841454	3.01352	0.00258239	0.011876
456	RSPO3	56.1241	2.53456	0.455791	5.56078	2.68573e-08	1.03784e-06
145	C5orf20	12.3282	2.53252	0.382448	6.62187	3.54685e-11	4.29609e-09
311	IL7R	161.507	2.53226	0.423724	5.97619	2.28419e-09	1.28994e-07
436	FCRL6	7.80842	2.53176	0.451554	5.60677	2.06143e-08	8.30387e-07
2599	CYP11A1	1.27011	2.52747	0.707214	3.57383	0.000351794	0.00237728
4650	FADS6	22.9557	2.52711	0.931935	2.71168	0.00669431	0.0252843
5807	ATP12A	9.57599	2.52635	1.07391	2.35248	0.0186487	0.0564022
189	TNFSF14	5.64614	2.52556	0.396249	6.37366	1.84565e-10	1.73052e-08
373	HDC	17.7495	2.52522	0.438033	5.76491	8.17031e-09	3.84705e-07
1899	RHBDL3	53.379	2.52284	0.634486	3.9762	7.00267e-05	0.000647645
3172	PRSS1	11.1817	2.50873	0.764315	3.28232	0.00102955	0.0057005
605	MGC29506	165.555	2.50851	0.472984	5.30359	1.13549e-07	3.2963e-06
3035	TTR	9.20407	2.50756	0.75026	3.34225	0.000831019	0.00480896
10556	CFC1B	0.793262	2.50306	2.01349	1.24315	0.213813	0.35574
498	COL22A1	23.8642	2.49566	0.456076	5.47204	4.44886e-08	1.56898e-06
1721	SAA2	129.272	2.4943	0.605968	4.11623	3.85123e-05	0.000393022
3312	SCRG1	2.2152	2.49346	0.775355	3.21589	0.0013004	0.00689579
1083	RELN	16.4399	2.4901	0.535937	4.64624	3.38036e-06	5.48354e-05
1344	BIRC7	16.6449	2.48678	0.566546	4.38936	1.13682e-05	0.000148557
1940	BMP3	26.0902	2.48009	0.627575	3.95186	7.7546e-05	0.000702031
218	SIGLECP3	5.56928	2.47996	0.394123	6.29235	3.12704e-10	2.52737e-08
64	IL21R	65.6823	2.47667	0.339244	7.30055	2.86593e-13	7.86473e-11
1049	ADAM6	27778.4	2.47467	0.529515	4.67346	2.96163e-06	4.95381e-05
199	MAGED4B	134.977	2.47381	0.390189	6.34003	2.29726e-10	2.01734e-08
593	NTRK1	3.88448	2.47266	0.46446	5.32374	1.01657e-07	3.0108e-06
77	CCR7	66.7646	2.47051	0.343165	7.19918	6.05754e-13	1.38167e-10
149	CCL11	101.662	2.4695	0.373941	6.604	4.0022e-11	4.71437e-09
11	CD79B	48.8316	2.46497	0.301212	8.1835	2.75712e-16	4.32461e-13
3	PSTPIP1	64.5654	2.46096	0.268555	9.16373	5.01337e-20	2.935e-16
1412	KLK11	224.347	2.45908	0.568277	4.32726	1.50976e-05	0.00018779
1764	IL17C	7.97254	2.45707	0.602618	4.07734	4.55545e-05	0.000453557
1684	CADM3	18.9524	2.45685	0.593969	4.13633	3.52912e-05	0.000367409
699	AIM2	28.0414	2.45	0.476406	5.14267	2.70855e-07	6.80548e-06
3058	GALNTL6	4.31431	2.4495	0.734722	3.33391	0.000856356	0.00491831
773	EPHX3	20.8203	2.44916	0.485989	5.03954	4.66646e-07	1.05751e-05
1488	KCND3	22.2773	2.44853	0.573764	4.26748	1.9769e-05	0.000233335
83	PSB	78.0601	2.44764	0.344155	7.11204	1.14339e-12	2.41945e-10
3987	NXF3	11.7296	2.44717	0.82956	2.94996	0.00317817	0.014
2152	KLK7	31.0184	2.44711	0.641058	3.8173	0.000134919	0.00110111
111	PTPRCAP	183.859	2.44652	0.35884	6.81785	9.24133e-12	1.47336e-09
908	TNFRSF6B	1114.73	2.44564	0.503446	4.8578	1.18694e-06	2.29762e-05
1651	TNFRSF13B	5.11066	2.44562	0.587999	4.15923	3.19326e-05	0.000339692
3933	SEZ6L	0.840124	2.44518	0.82383	2.96806	0.00299688	0.0133827
1584	MUC4	2574.45	2.4427	0.580694	4.20651	2.59341e-05	0.000287551
120	IRF4	72.8135	2.44162	0.361275	6.75835	1.39576e-11	2.04281e-09
6965	CDH22	2.92769	2.44026	1.1931	2.0453	0.0408249	0.10293
12609	KRT24	0.623771	2.4385	2.88933	0.843969	0.398687	0.555328
7143	C6orf142	0.627001	2.43398	1.21803	1.9983	0.0456845	0.112328
1362	DSE1L3	46.9237	2.43004	0.555495	4.37456	1.21678e-05	0.000156904
634	SFRP4	573.673	2.42992	0.463142	5.2466	1.54929e-07	4.29182e-06
292	LTA	11.6253	2.42971	0.40219	6.0412	1.52975e-09	9.17786e-08
5317	ATP6V0A4	6.13901	2.42851	0.97474	2.49145	0.0127224	0.0420244
396	CXCR2P1	17.734	2.42372	0.424922	5.70393	1.17078e-08	5.19253e-07
5360	LHFPL4	2.10884	2.4237	0.97887	2.47601	0.0132858	0.0435335
1603	HCG4	4.41322	2.42053	0.5773	4.19285	2.75469e-05	0.000301813
6506	C17orf66	0.551264	2.41817	1.11849	2.162	0.0306184	0.0826547
4169	FGB	40.9956	2.41632	0.837985	2.88348	0.00393302	0.0165689
89	SLC37A2	176.97	2.41569	0.343828	7.02587	2.12742e-12	4.16099e-10
38	NCF1B	19.0324	2.41172	0.321157	7.50948	5.93626e-14	2.78312e-11
7333	PGLYRP2	0.68595	2.4103	1.23366	1.95378	0.0507278	0.121503
507	TWIST2	8.07026	2.40555	0.440633	5.4593	4.78017e-08	1.6559e-06
2767	TPSD1	19.6875	2.4004	0.688844	3.48468	0.000492724	0.00312747
1133	MADCAM1	15.4154	2.39798	0.521663	4.59681	4.29016e-06	6.65013e-05
891	ISM1	36.9229	2.39358	0.491037	4.87455	1.09055e-06	2.14965e-05
286	SDK1	129.439	2.39318	0.394768	6.06225	1.34233e-09	8.24315e-08
860	SGCA	16.2799	2.3872	0.485689	4.91508	8.87452e-07	1.81236e-05
135	MMP9	1368.71	2.38268	0.357179	6.67084	2.5434e-11	3.30887e-09
1862	ADD2	3.07904	2.3825	0.59425	4.00926	6.09083e-05	0.000574508
1039	CHRDL1	95.3586	2.38163	0.508254	4.68591	2.7872e-06	4.71375e-05
526	CIITA	334.764	2.37795	0.437818	5.43137	5.59242e-08	1.86729e-06
5192	KIR3DL2	2.10335	2.37495	0.939065	2.52906	0.0114369	0.0386802
1971	GABRP	84.8968	2.37251	0.603322	3.9324	8.41014e-05	0.000749403
211	EBI3	41.6491	2.37043	0.375415	6.31416	2.71638e-10	2.25036e-08
90	UBASH3A	19.1908	2.37036	0.337392	7.02555	2.13226e-12	4.16099e-10
270	OLFM1	104.706	2.36875	0.387614	6.1111	9.8945e-10	6.43619e-08
2082	HPCAL4	1.47422	2.36843	0.613424	3.86099	0.000112927	0.000952613
27	CD37	183.865	2.36816	0.307427	7.70314	1.3276e-14	8.63579e-12
76	CD27	80.8433	2.36612	0.328542	7.20187	5.93927e-13	1.37252e-10
345	CCR2	39.8008	2.36477	0.404055	5.8526	4.83941e-09	2.46361e-07
671	TBX21	10.173	2.36325	0.455521	5.18802	2.12542e-07	5.56315e-06
462	CSF3R	231.195	2.36301	0.425538	5.55299	2.80831e-08	1.06758e-06
197	ASB2	70.5676	2.36213	0.372268	6.34524	2.22081e-10	1.9799e-08
3394	GPM6A	4.82674	2.36197	0.743089	3.17858	0.00147999	0.00765852
651	CDH15	4.8045	2.3616	0.452377	5.22044	1.78501e-07	4.81216e-06
801	KCNK3	7.7943	2.35325	0.471522	4.99076	6.01437e-07	1.31873e-05
357	SPIB	28.8695	2.35302	0.40456	5.81624	6.01862e-09	2.96093e-07
2868	KIAA1045	2.42795	2.3523	0.686681	3.42561	0.000613427	0.00375649
1395	VNN3	8.22744	2.35143	0.541566	4.3419	1.41253e-05	0.000177837
4275	SLC26A9	12.2466	2.35111	0.824962	2.84996	0.00437248	0.0179635
3692	EMX2OS	4.21919	2.35098	0.767704	3.06235	0.00219604	0.0104467
932	CRTAM	9.5281	2.34781	0.487199	4.819	1.44279e-06	2.71886e-05
19	CFP	40.8162	2.34391	0.295902	7.92124	2.35158e-15	2.06504e-12
8172	IL22	1.4752	2.34385	1.33325	1.758	0.0787473	0.169241
1066	MMP3	1397.41	2.34352	0.502634	4.66249	3.12411e-06	5.14715e-05
24	FOXP3	61.3838	2.34225	0.301528	7.76792	7.9788e-15	5.83882e-12
5346	NKX2-2	3.85767	2.34048	0.943449	2.48077	0.01311	0.0430698
140	RASGRP4	27.4324	2.34002	0.352443	6.63944	3.14875e-11	3.9501e-09
6178	PCDH11X	0.974189	2.33741	1.03904	2.24959	0.0244748	0.069555
98	KIAA0748	14.496	2.33433	0.337261	6.92143	4.47109e-12	8.01283e-10
2586	TRIM61	1.44583	2.32933	0.650304	3.58191	0.000341089	0.00231653
1750	SFTA2	59.8255	2.3277	0.567937	4.09852	4.15804e-05	0.000417301
5224	SP91	1.22035	2.3267	0.923165	2.52035	0.0117237	0.039415
5759	PCSK2	1.65354	2.32346	0.982857	2.36399	0.0180795	0.0551363
1544	CLEC9A	1.89327	2.31949	0.548437	4.22926	2.34456e-05	0.000266694
33	LILRB1	85.6285	2.31685	0.304708	7.60352	2.88194e-14	1.5338e-11
669	TLR10	14.1215	2.31437	0.445644	5.19332	2.06576e-07	5.43023e-06
18	MYO1G	152.689	2.31382	0.290628	7.96144	1.70043e-15	1.65915e-12
889	FFAR2	73.686	2.31218	0.473802	4.88006	1.06055e-06	2.09522e-05
780	UNC13A	36.0838	2.31053	0.459443	5.02898	4.93093e-07	1.11028e-05
2818	BFSP2	1.02639	2.31002	0.669428	3.45074	0.000559044	0.0034842
233	ASAM	81.6511	2.30859	0.369526	6.24744	4.17242e-10	3.14507e-08
221	CCDC80	647.777	2.30659	0.367556	6.27547	3.48582e-10	2.75772e-08
2923	RTN4RL1	29.1705	2.30547	0.679411	3.39333	0.000690482	0.0041488
4624	KLK13	13.8832	2.30362	0.84648	2.72141	0.00650043	0.0246901
6829	KCNIP1	0.85009	2.30013	1.10545	2.08071	0.0374604	0.0963417
374	COL8A1	346.759	2.29782	0.398749	5.76256	8.28468e-09	3.89048e-07
6	PPP1R16B	168.187	2.29655	0.272698	8.42158	3.71437e-17	9.42277e-14
3946	KLF17	1.97507	2.29549	0.774513	2.96379	0.00303879	0.0135252
567	CCL14	56.7666	2.289	0.427101	5.35939	8.35025e-08	2.58652e-06
2859	RGS13	7.4765	2.28889	0.667017	3.43153	0.000600192	0.00368762
3453	LGALS7B	7.72528	2.28884	0.725752	3.15375	0.00161186	0.00819841
626	LILRA1	7.68081	2.28743	0.434231	5.26778	1.3808e-07	3.87395e-06
9950	UTS2R	0.695232	2.28591	1.67224	1.36698	0.171633	0.302953
239	CCR4	18.4106	2.28541	0.3677	6.21543	5.11856e-10	3.7614e-08
5261	ELANE	0.770063	2.28404	0.910959	2.50729	0.012166	0.0406142
1677	SLC8A3	2.18581	2.28183	0.550868	4.14224	3.43929e-05	0.000360192
4046	PTCHD1	5.57355	2.28139	0.779306	2.92746	0.00341747	0.014831
4088	SLC12A3	0.765279	2.28127	0.782952	2.91367	0.00357205	0.0153464
1935	IDO1	418.199	2.28036	0.57688	3.95291	7.7205e-05	0.00070075
1529	SCARA5	60.1626	2.27725	0.537111	4.23981	2.23705e-05	0.000256961
403	MUC1	3895.84	2.27715	0.400187	5.69022	1.26873e-08	5.51552e-07
341	PDCD1	38.6072	2.27027	0.386778	5.86971	4.36569e-09	2.24852e-07
344	KREMEN2	61.1658	2.26794	0.387232	5.8568	4.71858e-09	2.40908e-07
627	GPR97	46.2875	2.26681	0.430816	5.26166	1.42759e-07	3.99884e-06
106	IL2RB	328.411	2.26631	0.32977	6.87241	6.31272e-12	1.04595e-09
3369	FAM92B	1.28892	2.26271	0.709511	3.18911	0.00142711	0.00743971
3530	CST6	10.1359	2.26242	0.723716	3.12612	0.00177132	0.00881045
16	RASAL3	120.479	2.26239	0.279452	8.09581	5.68832e-16	6.244e-13
7394	VGLL1	7.77201	2.25938	1.16457	1.9401	0.0523675	0.124389
5077	MMP23A	5.24787	2.25852	0.880201	2.56592	0.0102903	0.0355851
3004	C14orf64	9.0022	2.25607	0.672407	3.35521	0.000793049	0.00463659
2131	ENTPD3	13.5966	2.25606	0.588717	3.83217	0.00012702	0.0010473
2572	LGALS12	2.49508	2.25564	0.627946	3.5921	0.00032803	0.00223996
104	IL12RB1	67.7108	2.25373	0.327553	6.88051	5.96389e-12	1.00715e-09
5845	ZNF727	0.987815	2.25272	0.960567	2.3452	0.0190169	0.0571417
492	IGF1	59.184	2.25157	0.410343	5.48705	4.08696e-08	1.45893e-06
2613	CLEC2L	4.75325	2.25008	0.63109	3.5654	0.000363307	0.00244193
4732	PGLYRP4	3.29836	2.2468	0.836967	2.68446	0.00726473	0.0269633
159	LTB	140.869	2.24631	0.342073	6.56675	5.14252e-11	5.68038e-09
121	KLHDC7B	28.9372	2.24454	0.33223	6.75596	1.41891e-11	2.05952e-09
256	IL9R	6.78186	2.24428	0.363894	6.1674	6.94237e-10	4.76285e-08
2202	PRKCG	43.6064	2.23735	0.590783	3.78709	0.000152423	0.00121571
2246	NTRK3	2.91798	2.23735	0.594126	3.76578	0.000166033	0.00129832
758	APOD	247.2	2.23444	0.441355	5.06269	4.13378e-07	9.57441e-06
1763	ZNF257	5.95145	2.23419	0.547911	4.07765	4.5493e-05	0.000453201
72	SLAMF1	29.2321	2.22845	0.308557	7.22219	5.11572e-13	1.24788e-10
2	TGFB1	845.359	2.22655	0.226133	9.84622	7.11671e-23	6.24954e-19
1639	LRRC26	93.5424	2.22566	0.534346	4.1652	3.11075e-05	0.000333338
618	NKG7	109.795	2.22425	0.420734	5.28659	1.24617e-07	3.5415e-06
129	ODF3B	110.367	2.22294	0.331431	6.7071	1.98534e-11	2.70299e-09
3060	ANKRD55	1.45162	2.22077	0.666466	3.33216	0.000861732	0.00494595
1679	HAMP	3.73857	2.22033	0.536181	4.14101	3.45787e-05	0.000361707
287	MMP25	102.078	2.21872	0.366101	6.0604	1.35781e-09	8.30915e-08
28	APBB1IP	93.2244	2.21861	0.288487	7.69049	1.46571e-14	9.19366e-12
1774	APCDD1L	8.28731	2.21659	0.54433	4.07214	4.65828e-05	0.00046118
2577	THEM5	1.57811	2.21628	0.617212	3.59079	0.000329683	0.00224688
390	LAG3	85.4943	2.21535	0.387641	5.71497	1.09725e-08	4.94126e-07
2005	ATP13A4	15.094	2.21533	0.56628	3.91208	9.15051e-05	0.000801549
4746	C13orf30	1.14568	2.21376	0.827151	2.67637	0.00744253	0.0275337
1643	SFRP1	46.8998	2.20947	0.530832	4.16228	3.15084e-05	0.000336812
53	DOCK2	183.978	2.20393	0.297869	7.39899	1.37225e-13	4.46312e-11
75	SIGLEC10	149.134	2.20366	0.305794	7.20637	5.74628e-13	1.34562e-10
1582	EMR3	9.69995	2.20342	0.523788	4.2067	2.59124e-05	0.000287536
272	S1PR4	58.4472	2.20215	0.360873	6.10228	1.04565e-09	6.75174e-08
1929	CST4	19.8387	2.20205	0.556079	3.95995	7.49644e-05	0.000682404
2952	HEPHL1	10.9174	2.19988	0.651136	3.37853	0.000728744	0.00433225
183	ZNF831	14.0059	2.19963	0.344323	6.38829	1.67754e-10	1.60998e-08
79	ITGAL	232.91	2.19765	0.306556	7.16882	7.56448e-13	1.68171e-10
732	PLAC9	15.6542	2.19748	0.431305	5.09496	3.48816e-07	8.36919e-06
1408	BEND4	3.52563	2.19511	0.506963	4.32992	1.49167e-05	0.000186066
1334	SPTBN4	13.6579	2.19503	0.499181	4.39725	1.09629e-05	0.000144334
4459	C2orf40	3.24906	2.19406	0.791531	2.77192	0.00557267	0.0219495
859	TLL1	10.937	2.19397	0.446238	4.9166	8.80622e-07	1.80051e-05
2863	TPO	4.30483	2.19299	0.639428	3.42961	0.000604446	0.00370805
703	TIFAB	10.3798	2.19281	0.427531	5.129	2.91287e-07	7.2772e-06
4456	EPYC	16.743	2.19254	0.790483	2.77367	0.00554276	0.0218464
840	C8orf80	7.89342	2.19176	0.444078	4.93552	7.99369e-07	1.67135e-05
274	SIRPG	30.2473	2.19113	0.359413	6.09642	1.08473e-09	6.95298e-08
123	FBLN1	1751.66	2.19076	0.324495	6.75129	1.46535e-11	2.09235e-09
5718	CGB8	0.657498	2.18896	0.922545	2.37274	0.0176568	0.0542238
184	CSF2RB	309.418	2.18766	0.342627	6.38496	1.71445e-10	1.63646e-08
571	IFI6	2341.79	2.18719	0.408518	5.35396	8.60496e-08	2.64509e-06
17	SASH3	246.52	2.18707	0.272217	8.03429	9.41234e-16	9.72406e-13
226	HCST	82.6789	2.18586	0.349055	6.26221	3.7955e-10	2.94606e-08
1985	NOS2	1884.4	2.18471	0.556365	3.92675	8.61021e-05	0.000761993
434	BATF	99.9628	2.18297	0.389026	5.61137	2.00729e-08	8.10439e-07
241	C10orf128	11.7078	2.18229	0.351407	6.21015	5.29353e-10	3.85768e-08
204	ITGAM	159.078	2.18202	0.344689	6.33039	2.44548e-10	2.11103e-08
539	ARNT2	128.886	2.18152	0.4027	5.41723	6.05309e-08	1.97236e-06
2013	ZNF835	1.99123	2.18144	0.558289	3.90737	9.33055e-05	0.000814071
1481	LRRC24	14.1267	2.17959	0.510135	4.27258	1.93228e-05	0.000229147
2365	IL27	2.34081	2.17903	0.588027	3.70565	0.000210845	0.00156578
810	JAKMIP1	9.94407	2.1775	0.437837	4.97332	6.58175e-07	1.4271e-05
8907	REG1B	81.7604	2.17262	1.36753	1.58872	0.112123	0.221086
2074	LINGO4	2.24042	2.17171	0.561658	3.8666	0.000110365	0.000934589
5714	GREB1L	12.0749	2.17169	0.914934	2.3736	0.0176156	0.0541529
25	WAS	133.159	2.17043	0.280127	7.748	9.33491e-15	6.55796e-12
1800	MYO3B	7.13232	2.17025	0.535934	4.04948	5.13316e-05	0.000500854
564	CD244	20.4232	2.16966	0.404104	5.36906	7.91503e-08	2.46475e-06
1858	LIPC	2.89493	2.1686	0.540099	4.01519	5.93984e-05	0.000561472
1404	RBP4	301.517	2.16854	0.500513	4.33263	1.47341e-05	0.000184313
1360	SPATC1	3.34121	2.16747	0.495361	4.37553	1.21141e-05	0.000156441
5468	GRIN2A	1.3038	2.16528	0.884764	2.4473	0.0143932	0.0462303
5124	CLEC4G	2.13001	2.16511	0.848931	2.55039	0.0107602	0.0368818
46	PRKCB	87.0019	2.16498	0.290451	7.45386	9.06469e-14	3.46094e-11
1148	TNFRSF11B	466.141	2.16403	0.472203	4.58284	4.58697e-06	7.01751e-05
9039	SP9	1.8848	2.16351	1.38801	1.55872	0.119064	0.231344
113	MFSD7	61.6814	2.16251	0.31773	6.80612	1.00266e-11	1.55838e-09
19768	SFTA3	0.411941	2.16178	2.93082	0.737602	0.460756	NA
6493	OBP2A	0.584774	2.16141	0.998212	2.16528	0.0303659	0.0821536
836	GPIHBP1	8.94941	2.16076	0.437385	4.94018	7.80505e-07	1.63971e-05
5914	LOC728606	0.855891	2.16049	0.928557	2.32672	0.0199803	0.0593361
162	SORCS2	67.0038	2.15624	0.330471	6.52475	6.81168e-11	7.38479e-09
1810	THPO	2.50484	2.1552	0.53288	4.04443	5.24511e-05	0.00050895
194	CD3E	171.828	2.15358	0.338875	6.35509	2.0831e-10	1.87021e-08
3349	LOC284749	3.92944	2.15348	0.67328	3.19849	0.00138147	0.00724477
625	KIF26B	145.615	2.15294	0.408687	5.26793	1.37967e-07	3.87395e-06
2313	STAP1	5.61857	2.15263	0.576611	3.73324	0.000189032	0.00143591
476	CCL5	485.225	2.15148	0.390323	5.51204	3.54693e-08	1.30871e-06
2224	EGOT	1.96365	2.15113	0.569922	3.77442	0.000160379	0.00126652
2228	ADCYAP1	13.9209	2.1505	0.570046	3.77251	0.000161615	0.00127399
78	ENPP2	276.699	2.14763	0.298551	7.19351	6.31478e-13	1.42188e-10
707	PRELP	258.26	2.14656	0.418839	5.12503	2.97496e-07	7.39026e-06
1703	SHANK1	3.2082	2.14591	0.520254	4.12474	3.7115e-05	0.000382766
133	ADAMTS10	48.6732	2.1454	0.321004	6.6834	2.33469e-11	3.08302e-09
1347	COL24A1	27.7657	2.14489	0.488994	4.38634	1.15276e-05	0.000150304
250	ACAP1	120.304	2.14403	0.345874	6.19886	5.68744e-10	3.99554e-08
230	HK3	88.8566	2.14329	0.342554	6.2568	3.92948e-10	3.00059e-08
114	P2RX1	34.4409	2.14154	0.314838	6.80204	1.03146e-11	1.58909e-09
10960	CLDN19	0.640083	2.14119	1.84205	1.16239	0.245076	0.392653
60	MAFB	333.52	2.13889	0.291503	7.33744	2.17711e-13	6.28519e-11
2196	HOXC4	17.9986	2.13873	0.564335	3.78982	0.000150758	0.00120572
11492	NKX2-8	0.63356	2.1382	2.0176	1.05978	0.289247	0.44205
340	CR1	35.6031	2.1379	0.363685	5.87845	4.14136e-09	2.13926e-07
395	CCR8	8.51472	2.13776	0.374714	5.70503	1.16323e-08	5.17209e-07
5102	LOC283867	1.00853	2.13758	0.835417	2.5587	0.0105064	0.036167
2315	LRRC4C	4.16359	2.13687	0.572446	3.73287	0.000189308	0.00143678
1188	CD1A	10.3677	2.1368	0.470522	4.54134	5.58991e-06	8.26394e-05
74	TNFRSF4	75.9445	2.1332	0.295817	7.21124	5.54456e-13	1.31593e-10
586	SSC5D	275.9	2.13081	0.399392	5.33512	9.54818e-08	2.86249e-06
569	ANK1	27.9435	2.12903	0.397433	5.35694	8.46424e-08	2.61261e-06
730	AMZ1	5.50488	2.12813	0.417664	5.09532	3.48152e-07	8.36754e-06
512	POMC	6.19305	2.12788	0.390334	5.45143	4.9966e-08	1.71397e-06
1301	AQP3	794.279	2.12693	0.480974	4.42213	9.77341e-06	0.000131846
240	TYMP	1175.75	2.1258	0.342111	6.21378	5.17256e-10	3.78524e-08
23	PIK3R5	104.712	2.1237	0.272261	7.80024	6.1789e-15	4.71826e-12
2112	VNN2	96.373	2.12188	0.552128	3.8431	0.000121492	0.0010103
2201	SPDYC	6.51436	2.12153	0.559957	3.78873	0.000151419	0.00120826
3418	IGFALS	25.198	2.12129	0.669206	3.16986	0.00152511	0.00783659
1505	CCL21	336.164	2.12081	0.498647	4.25314	2.10795e-05	0.000245667
1296	PLAC4	31.1679	2.11855	0.478444	4.42799	9.51139e-06	0.000128895
1243	SCN3B	11.9314	2.11782	0.473159	4.47592	7.60823e-06	0.000107501
36	ARHGAP9	119.843	2.11754	0.28151	7.52208	5.39119e-14	2.63015e-11
4475	CALCB	1.82899	2.11713	0.765152	2.76693	0.00565861	0.0222083
1766	LCN	6.74539	2.1149	0.518748	4.07693	4.56348e-05	0.000453909
6026	LOC286002	1.50497	2.11473	0.921329	2.29531	0.0217155	0.0632907
631	KC3	12.2796	2.1142	0.402351	5.25462	1.48331e-07	4.12637e-06
1518	TACR1	5.32781	2.11151	0.497226	4.24657	2.17066e-05	0.000251142
281	FBLN2	650.332	2.11075	0.347615	6.07209	1.26253e-09	7.89101e-08
2761	T8L	9.96239	2.10935	0.60471	3.4882	0.000486279	0.00309327
191	TSHZ2	30.3494	2.10928	0.331097	6.37059	1.88304e-10	1.73274e-08
1304	FPR1	172.124	2.10923	0.477166	4.42033	9.85502e-06	0.000132733
898	SLC24A4	3.24592	2.1086	0.433091	4.86871	1.12327e-06	2.19201e-05
690	RYR1	8.07698	2.10775	0.408373	5.16134	2.45182e-07	6.24078e-06
3034	LOC440896	1.08207	2.10757	0.630578	3.34229	0.000830909	0.00480896
7327	CLC	4.90441	2.10735	1.07756	1.95566	0.0505048	0.121061
320	AGAP2	110.981	2.10603	0.353895	5.95101	2.66488e-09	1.4626e-07
65	DOK2	129.361	2.10571	0.289305	7.27851	3.37535e-13	8.98201e-11
3425	ZNF334	24.381	2.10569	0.665016	3.16638	0.00154349	0.00791482
422	GPR77	9.98275	2.10532	0.373079	5.64311	1.6701e-08	6.9507e-07
1916	ADAMTS16	29.9235	2.10502	0.53081	3.96568	7.31865e-05	0.000670513
291	CD3G	22.3342	2.1037	0.348265	6.0405	1.53635e-09	9.17786e-08
1660	FMO1	6.75705	2.10298	0.506296	4.15367	3.27191e-05	0.000346172
715	CSDC2	26.1827	2.10201	0.411254	5.11123	3.2007e-07	7.86209e-06
186	LAX1	28.318	2.10136	0.329726	6.37304	1.85317e-10	1.73052e-08
1901	SPSB4	5.54521	2.10009	0.528284	3.9753	7.02893e-05	0.000649391
500	PODN	384.33	2.09807	0.383744	5.46735	4.56809e-08	1.60459e-06
219	LILRB2	140.552	2.09741	0.333687	6.28556	3.26666e-10	2.60783e-08
2688	SLC7A9	6.78957	2.09726	0.594029	3.53056	0.000414675	0.00270887
1958	ATP1A3	108.459	2.09557	0.531743	3.94094	8.11627e-05	0.000728019
4365	KLK12	149.27	2.09469	0.745228	2.81081	0.00494177	0.0198837
1799	IL6	148.003	2.09414	0.516968	4.05082	5.10386e-05	0.000498272
2059	KCNK12	2.92284	2.09319	0.5402	3.87484	0.000106695	0.000910091
608	CD8A	133.647	2.09269	0.394765	5.3011	1.15106e-07	3.32502e-06
1807	MS4A1	27.6625	2.09265	0.517364	4.04482	5.23623e-05	0.000508931
39	TNFRSF8	15.6074	2.09207	0.278897	7.50125	6.32124e-14	2.84666e-11
771	GALNTL2	47.6894	2.09124	0.414799	5.04157	4.61727e-07	1.05179e-05
56	ITGB2	1076.29	2.09103	0.284412	7.35214	1.95062e-13	6.00537e-11
1164	CPA3	133.811	2.09076	0.457578	4.5692	4.89587e-06	7.38712e-05
73	IKZF1	164.52	2.08916	0.289592	7.21416	5.42674e-13	1.30561e-10
11222	FGL1	7.54829	2.08848	1.87859	1.11173	0.266255	0.416703
2775	TM4SF20	344.283	2.08832	0.600128	3.4798	0.000501794	0.00317586
3133	CPEB1	2.48901	2.08751	0.63236	3.30115	0.000962895	0.00539622
5	FMNL1	315.706	2.08709	0.243684	8.56472	1.08338e-17	3.80548e-14
2417	C8orf85	1.8525	2.08612	0.5678	3.67404	0.00023875	0.00173426
1547	MS4A2	18.2361	2.08554	0.493362	4.2272	2.36619e-05	0.000268632
2035	PKHD1L1	2.3622	2.08383	0.535375	3.89227	9.93092e-05	0.000857085
463	LRRC15	276.709	2.08148	0.375005	5.55054	2.84785e-08	1.08028e-06
279	LILRB3	68.7166	2.07928	0.341703	6.08507	1.1644e-09	7.35398e-08
2217	NPAS3	4.43891	2.07898	0.550532	3.77632	0.000159164	0.00126089
363	CD1C	15.4084	2.07644	0.358652	5.78957	7.05679e-09	3.41319e-07
1145	FCER1A	9.0071	2.07621	0.452921	4.58404	4.5607e-06	6.9956e-05
471	COL9A2	341.823	2.07541	0.37572	5.52382	3.31706e-08	1.2359e-06
1664	DOC2B	15.6629	2.07467	0.499751	4.15141	3.30435e-05	0.000348353
709	FAM155A	23.4752	2.06743	0.403777	5.12024	3.05145e-07	7.5589e-06
2509	GAP43	6.27861	2.06591	0.57076	3.61957	0.00029509	0.00206563
54	SPI1	319.377	2.06284	0.278742	7.40053	1.35645e-13	4.46312e-11
1086	GPR174	5.3252	2.06059	0.443695	4.64417	3.41442e-06	5.52187e-05
4174	IL24	91.6704	2.0602	0.715262	2.88035	0.00397235	0.0167145
1121	C10orf105	2.98381	2.05987	0.447611	4.60192	4.18618e-06	6.5586e-05
3431	PRSS33	140.612	2.05952	0.65126	3.16237	0.0015649	0.0080106
5165	PLCXD3	3.15904	2.05926	0.811283	2.53828	0.0111399	0.0378801
4970	TEX101	1.71621	2.05695	0.790527	2.602	0.0092682	0.032752
3667	ITGAD	2.27713	2.05599	0.668831	3.074	0.00211206	0.0101157
62	SLA	228.087	2.0558	0.280276	7.33491	2.21877e-13	6.28519e-11
815	GRAMD1B	42.4902	2.0553	0.413816	4.9667	6.81032e-07	1.4676e-05
1826	P2RY12	4.38504	2.05463	0.509826	4.03005	5.57647e-05	0.000536361
397	PYHIN1	11.4142	2.05412	0.360208	5.70258	1.18005e-08	5.22044e-07
8046	SLC6A2	0.667314	2.0531	1.14782	1.7887	0.0736637	0.160801
2157	LILRA3	37.1639	2.0531	0.538368	3.81355	0.000136982	0.00111536
164	PRAM1	22.1884	2.0524	0.314793	6.51984	7.03812e-11	7.57853e-09
366	SECTM1	562.112	2.05193	0.354825	5.78295	7.34016e-09	3.52227e-07
667	CLIC6	64.0872	2.05073	0.394884	5.19326	2.06648e-07	5.43023e-06
394	SLIT3	189.183	2.05017	0.359215	5.70738	1.14727e-08	5.11409e-07
2397	CCDC141	3.05852	2.04865	0.555904	3.68527	0.000228464	0.00167398
1008	PLD4	26.9686	2.04808	0.433622	4.7232	2.32165e-06	4.04516e-05
711	ZAP70	95.0198	2.04551	0.399619	5.11866	3.07722e-07	7.60129e-06
146	COL8A2	173.897	2.04408	0.308883	6.61766	3.64918e-11	4.37228e-09
720	P2RY10	19.1557	2.04267	0.399952	5.10729	3.26815e-07	7.97201e-06
1146	TARP	7.83226	2.0413	0.445346	4.58363	4.56968e-06	7.00325e-05
1216	GRIN1	38.6019	2.04087	0.452438	4.51082	6.45772e-06	9.32705e-05
2398	CYP4F22	1.74451	2.03923	0.553396	3.68494	0.000228758	0.00167543
205	MMP2	5207.05	2.03371	0.32132	6.32922	2.46405e-10	2.11103e-08
465	P2RY13	53.622	2.03367	0.366855	5.54354	2.96416e-08	1.11956e-06
13	ARHGAP30	282.145	2.03347	0.249153	8.16152	3.3083e-16	4.46951e-13
911	PNMA2	84.4928	2.03277	0.41878	4.85404	1.20973e-06	2.33222e-05
3101	FPR2	69.1662	2.03026	0.612184	3.31642	0.000911794	0.00516409
81	IL10RA	307.071	2.03024	0.284729	7.13045	1.00044e-12	2.16923e-10
315	SIGLEC9	33.8828	2.02903	0.340397	5.96077	2.51049e-09	1.39974e-07
8005	TCTE1	0.730247	2.0289	1.12808	1.79855	0.0720904	0.158195
3266	IL22RA2	4.61111	2.02812	0.626377	3.23785	0.00120433	0.00647632
61	SCN1B	49.8791	2.0253	0.276074	7.33609	2.19924e-13	6.28519e-11
1693	LCN2	16497.9	2.0251	0.490509	4.12857	3.6503e-05	0.000378232
6287	CFHR1	0.532005	2.02344	0.912508	2.21745	0.0265925	0.0742872
447	ABCA6	8.67101	2.02306	0.362192	5.58561	2.32877e-08	9.14991e-07
2849	CD1B	4.11777	2.02305	0.588667	3.43667	0.000588922	0.00363048
201	TNFAIP2	1146.2	2.02224	0.319153	6.33629	2.35369e-10	2.05661e-08
2964	NTNG1	2.11009	2.02115	0.5993	3.37251	0.000744852	0.00441358
1695	TM6SF2	21.7168	2.02093	0.489495	4.12861	3.64969e-05	0.000378232
968	P4HA3	47.5007	2.02036	0.42482	4.75579	1.97674e-06	3.58293e-05
338	CD2	187.218	2.01994	0.343201	5.88559	3.96634e-09	2.06097e-07
69	GPR68	133.569	2.01941	0.278281	7.25674	3.96528e-13	1.00931e-10
177	LAT	137.214	2.01848	0.313805	6.43227	1.25709e-10	1.24736e-08
1489	TMEM61	38.2274	2.01822	0.473059	4.26632	1.98726e-05	0.000234401
7219	CHST8	0.717867	2.0179	1.01885	1.98057	0.0476396	0.115886
6113	CA10	0.793204	2.01732	0.889341	2.26833	0.0233091	0.0669683
2706	ARRDC5	1.3118	2.01592	0.572897	3.51881	0.000433484	0.00281348
6742	NCR1	1.11677	2.01535	0.959837	2.09968	0.0357568	0.093149
402	EBF3	16.4474	2.01434	0.353979	5.69057	1.26615e-08	5.51552e-07
2550	IRX3	24.3227	2.00844	0.557243	3.60424	0.000313073	0.00215543
1054	SCUBE2	70.4552	2.00815	0.429954	4.67063	3.00275e-06	5.00354e-05
1214	NCR3	5.96203	2.00611	0.444528	4.51289	6.39493e-06	9.25157e-05
21	FAM78A	117.492	2.00595	0.255571	7.84889	4.19747e-15	3.51048e-12
310	TIGIT	38.7107	2.00539	0.335436	5.97844	2.25284e-09	1.27634e-07
4339	DMRTA1	1.8858	2.00512	0.709967	2.82424	0.00473931	0.0191833
2249	NXPH4	131.264	2.00473	0.532439	3.76518	0.000166428	0.00129968
1311	GPR1	8.4369	2.00403	0.454083	4.41336	1.0178e-05	0.000136352
8898	KRT2	0.782439	2.00367	1.2602	1.58996	0.111844	0.220706
5234	PCSK1N	109.838	2.00338	0.796058	2.51662	0.0118485	0.0397584
2144	MIA2	13.0579	2.00205	0.52356	3.82391	0.000131353	0.001076
207	CSF1R	655.424	2.00092	0.316527	6.32149	2.59052e-10	2.19794e-08
5277	SLC18A1	57.8688	2.00086	0.799669	2.50211	0.0123457	0.0410814
3954	SPRED3	1.58812	1.99956	0.675066	2.96202	0.0030563	0.0135756
3525	TPH1	4.60434	1.99937	0.639246	3.1277	0.0017618	0.00877803
3267	TREML1	1.10104	1.99748	0.616936	3.23775	0.00120477	0.00647667
479	GLI3	74.9688	1.99731	0.362549	5.50907	3.60726e-08	1.32264e-06
437	MXRA5	2158.12	1.99692	0.356434	5.60249	2.11295e-08	8.4647e-07
1669	GPR172B	21.565	1.99643	0.481061	4.15005	3.32409e-05	0.000349796
888	TRAT1	8.96274	1.9964	0.409056	4.88049	1.05822e-06	2.09447e-05
3365	CECR7	1.68572	1.99616	0.62543	3.19167	0.00141455	0.00738077
382	BNC2	74.1112	1.9947	0.347255	5.7442	9.23582e-09	4.23399e-07
3213	PTPRT	2.97371	1.99314	0.611047	3.26185	0.00110689	0.00605222
161	SLA2	38.5969	1.99221	0.305299	6.52545	6.77962e-11	7.38479e-09
2068	KCNN1	1.88906	1.99197	0.514514	3.87155	0.000108145	0.000918448
232	HLA-DOA	233.828	1.99059	0.318548	6.24895	4.13228e-10	3.12824e-08
1655	ANKRD53	2.39444	1.99009	0.478796	4.15645	3.23228e-05	0.000342724
1918	PRND	8.8564	1.9893	0.501668	3.96537	7.32825e-05	0.000671043
8066	KLK5	1.56539	1.98708	1.11409	1.78359	0.0744897	0.162171
295	HS3ST3A1	28.2877	1.98503	0.328737	6.03835	1.55698e-09	9.26959e-08
934	GFI1	96.9038	1.98493	0.411994	4.81785	1.4511e-06	2.72867e-05
1706	MTNR1A	8.0375	1.98469	0.481499	4.12189	3.75773e-05	0.000386853
9809	TREML4	0.522707	1.98457	1.42346	1.39418	0.163262	0.29232
917	DCLK1	18.1965	1.9832	0.409275	4.84565	1.26199e-06	2.4141e-05
225	CXCR6	88.4771	1.98305	0.316671	6.26217	3.79661e-10	2.94606e-08
2819	KLHL14	5.74668	1.98256	0.574601	3.45033	0.000559895	0.00348827
339	SAMD11	58.5938	1.98204	0.336862	5.88385	4.00836e-09	2.07666e-07
649	KLRB1	41.1396	1.98136	0.379425	5.22202	1.76984e-07	4.78948e-06
3745	HRASLS5	8.66646	1.98098	0.650589	3.0449	0.00232757	0.0109156
18756	LIPN	0.413837	1.98048	2.32307	0.852526	0.393922	NA
6096	GLRA2	28.1565	1.97968	0.870272	2.27478	0.022919	0.0660311
11972	ADIPOQ	1.51428	1.97963	2.04381	0.968597	0.332746	0.488141
652	PDZD4	14.6612	1.97894	0.379049	5.22079	1.78161e-07	4.81216e-06
1305	C20orf103	19.4809	1.97884	0.447691	4.4201	9.86531e-06	0.00013277
22	ATP8B2	267.954	1.97829	0.252881	7.82303	5.15678e-15	4.11675e-12
1367	IQSEC3	19.7902	1.97776	0.45261	4.36969	1.24425e-05	0.000159859
2809	SCN11A	2.32516	1.97613	0.571789	3.45604	0.000548169	0.00342738
49	GPR132	79.0843	1.97566	0.265965	7.42826	1.10038e-13	3.94301e-11
414	ROR2	149.954	1.97559	0.349081	5.65942	1.51888e-08	6.4435e-07
175	CST7	82.8748	1.97484	0.306053	6.4526	1.09951e-10	1.10347e-08
3457	GATSL2	3.94962	1.97439	0.626288	3.15252	0.00161865	0.00821867
319	SLC18A2	6.53789	1.97405	0.331631	5.95256	2.63977e-09	1.45337e-07
5199	FER1L6	132.652	1.97249	0.780248	2.52803	0.0114705	0.038749
100	HLA-DPB1	1514.3	1.97246	0.285818	6.90109	5.16063e-12	9.06361e-10
3995	CD177	196.429	1.97203	0.669379	2.94606	0.00321851	0.0141472
5197	RIMS1	2.38753	1.97155	0.779689	2.52863	0.0114508	0.0386975
8637	AICDA	0.701387	1.97101	1.19634	1.64753	0.0994492	0.202226
152	CD6	151.399	1.96528	0.297746	6.60054	4.09657e-11	4.73342e-09
10549	LCN8	0.834343	1.96453	1.5787	1.24439	0.213355	0.355214
6145	HS6ST3	1.79675	1.96418	0.869809	2.25818	0.0239346	0.0684073
2344	C6orf105	268.05	1.96183	0.527686	3.7178	0.000200965	0.00150578
741	ADAM33	40.222	1.95967	0.385835	5.07904	3.79351e-07	8.99128e-06
2564	CXCL13	179.682	1.95934	0.544656	3.5974	0.000321413	0.00220163
9	MYO1F	297.771	1.95873	0.238188	8.22345	1.97735e-16	3.85868e-13
6681	HPN	130.193	1.95843	0.926258	2.11435	0.0344853	0.090655
5698	KIR2DL3	1.17302	1.95838	0.824137	2.37628	0.0174881	0.0538942
933	THBS2	2097.78	1.95679	0.40612	4.81826	1.44818e-06	2.72608e-05
2957	KCNJ12	63.177	1.95665	0.57936	3.37727	0.000732103	0.0043483
829	LILRA6	62.3706	1.95499	0.395161	4.94734	7.52354e-07	1.59392e-05
3791	KLHL38	2.02835	1.95438	0.646222	3.02432	0.00249196	0.0115448
481	MAGED4	43.5783	1.95369	0.354898	5.50494	3.69295e-08	1.34563e-06
222	PPAPDC3	28.0784	1.95329	0.311252	6.27561	3.48272e-10	2.75772e-08
8653	PYY	22.9533	1.95202	1.18665	1.64499	0.0999727	0.202915
237	G15	223.68	1.95007	0.313008	6.2301	4.66141e-10	3.45436e-08
1245	IL18RAP	19.6708	1.94902	0.435577	4.47456	7.65687e-06	0.000107927
1485	FAM180A	8.23119	1.94896	0.456588	4.26854	1.96758e-05	0.000232705
3898	CYP24A1	8.82774	1.94857	0.654343	2.9779	0.00290228	0.0130759
714	FGF7	108.61	1.9485	0.381139	5.11231	3.18236e-07	7.82798e-06
594	JAM2	38.2346	1.94837	0.366196	5.32056	1.03449e-07	3.05796e-06
1132	ITGBL1	118.719	1.94805	0.4238	4.59663	4.29383e-06	6.65013e-05
147	IGFBP5	5506.27	1.94748	0.294303	6.61725	3.65954e-11	4.37228e-09
84	HCK	280.088	1.947	0.275238	7.07387	1.50668e-12	3.15022e-10
775	PLXNC1	107.215	1.94685	0.386314	5.03956	4.66594e-07	1.05751e-05
1421	DUOX1	96.012	1.94607	0.450705	4.31783	1.57573e-05	0.000194754
929	PCBP3	35.4103	1.94571	0.40356	4.82137	1.42576e-06	2.69543e-05
18417	GPR142	0.402861	1.94557	1.52194	1.27835	0.201126	NA
248	ITK	55.5466	1.94518	0.313686	6.20104	5.60911e-10	3.97229e-08
13246	INSL5	0.454557	1.94269	2.64109	0.735565	0.461996	0.612564
1836	COL28A1	45.5722	1.94257	0.482833	4.02327	5.73955e-05	0.000548741
614	APOE	1608.65	1.94013	0.366752	5.29002	1.223e-07	3.4983e-06
8517	PRSS50	0.567275	1.93937	1.15689	1.67637	0.0936655	0.193126
752	PNMA6A	8.12926	1.93887	0.382544	5.06835	4.0127e-07	9.37168e-06
4324	PADI3	22.0714	1.93867	0.684993	2.8302	0.00465187	0.0188947
67	TRIM46	18.2481	1.9375	0.266556	7.26862	3.63191e-13	9.52047e-11
739	DDR2	95.3768	1.93495	0.380527	5.08491	3.67797e-07	8.74103e-06
937	GPR171	24.8715	1.93446	0.401858	4.81378	1.481e-06	2.77597e-05
1520	ALOX15B	28.6995	1.93319	0.455595	4.24321	2.20346e-05	0.000254601
19078	OOEP	0.350395	1.93061	2.93372	0.658076	0.51049	NA
1023	NGFR	42.5406	1.93017	0.410405	4.70308	2.56271e-06	4.3997e-05
275	P2RY6	96.3176	1.92753	0.316403	6.09202	1.11498e-09	7.12084e-08
105	GRAP2	28.6437	1.92696	0.280384	6.87259	6.30486e-12	1.04595e-09
912	SELL	157.724	1.926	0.396999	4.85139	1.22599e-06	2.35868e-05
8410	TREML3	0.82822	1.92537	1.13276	1.69971	0.0891846	0.186248
196	KCNN3	18.2223	1.92383	0.302736	6.35479	2.08712e-10	1.87021e-08
1539	CTSW	48.0085	1.92246	0.454049	4.23404	2.29529e-05	0.000262011
450	SCARF2	199.951	1.92162	0.344648	5.5756	2.46671e-08	9.62731e-07
827	ABI3BP	80.6224	1.92145	0.38808	4.95117	7.3767e-07	1.56659e-05
595	NEURL3	43.4317	1.92114	0.361096	5.3203	1.03598e-07	3.05796e-06
9389	PMP2	0.815933	1.92094	1.29515	1.48318	0.138026	0.25819
301	PNMAL2	17.7425	1.9209	0.319451	6.01313	1.81971e-09	1.06178e-07
300	SI3	27.5288	1.92055	0.319265	6.01556	1.79271e-09	1.04951e-07
1193	FASLG	13.4578	1.91939	0.423206	4.53535	5.75074e-06	8.46607e-05
2626	ALPI	50.096	1.91921	0.539672	3.55625	0.000376183	0.00250962
624	PCDHGB7	43.4383	1.9179	0.364	5.26897	1.3719e-07	3.86133e-06
3229	TACSTD2	1248.96	1.91776	0.589035	3.25577	0.00113086	0.00615092
1982	HLA-DPB2	3.52206	1.91752	0.488235	3.92745	8.58527e-05	0.000761054
258	ITGAX	319.683	1.91742	0.311828	6.14896	7.79927e-10	5.30925e-08
44	GIMAP1	50.6029	1.91533	0.256669	7.46227	8.50443e-14	3.39462e-11
4468	SVOP	2.12417	1.91487	0.691606	2.76873	0.00562745	0.0221206
3307	HAR1A	46.0938	1.91417	0.59509	3.2166	0.00129719	0.00688712
115	POU2F2	53.808	1.91411	0.281848	6.79127	1.1115e-11	1.69751e-09
4675	TRIM50	1.35002	1.91338	0.707097	2.70596	0.00681071	0.0255822
1649	KIRREL3	6.16801	1.91203	0.459641	4.15983	3.18489e-05	0.000339402
4751	PZP	1.05313	1.91015	0.714015	2.67523	0.00746784	0.0276063
3351	VSTM2L	93.9508	1.91009	0.597379	3.19745	0.00138647	0.00726666
8153	NRSN1	0.808067	1.90985	1.08289	1.76366	0.0777887	0.167571
2967	TNFRSF17	14.653	1.90866	0.566071	3.37177	0.000746864	0.00442157
1759	PTPRN	16.1384	1.90567	0.466351	4.08633	4.38246e-05	0.000437679
4381	UPK3A	37.9839	1.90489	0.68007	2.80101	0.00509423	0.0204223
283	GATA3	30.3882	1.90395	0.313659	6.07013	1.27808e-09	7.93177e-08
3509	SLITRK4	1.50539	1.9032	0.607358	3.13358	0.00172689	0.00864086
590	RENBP	124.099	1.90307	0.357188	5.3279	9.93533e-08	2.95753e-06
91	RASSF2	269.769	1.90256	0.270886	7.02344	2.16467e-12	4.17782e-10
1843	RASD1	336.11	1.90229	0.473049	4.02134	5.78692e-05	0.000551469
1895	STMN3	1236.58	1.90155	0.477647	3.98108	6.86015e-05	0.000635803
1442	MEFV	20.1857	1.90099	0.441542	4.30534	1.66728e-05	0.000202928
7978	C1orf150	1.38534	1.89994	1.05336	1.80369	0.0712793	0.156916
7365	PRSS21	55.3882	1.89971	0.975909	1.9466	0.0515824	0.123006
4582	CEBPE	2.65182	1.89917	0.694375	2.73508	0.00623648	0.0239047
3439	COL10A1	417.879	1.89911	0.601183	3.15895	0.0015834	0.00808644
2861	LOC153328	6.13243	1.89885	0.553586	3.43008	0.000603397	0.00370411
726	C19orf35	13.3418	1.89808	0.371916	5.10353	3.33379e-07	8.06493e-06
485	MEOX1	35.2635	1.89709	0.345126	5.4968	3.86744e-08	1.40049e-06
119	CYTH4	182.912	1.89705	0.280169	6.7711	1.2781e-11	1.88632e-09
26	FAM20C	495.094	1.89705	0.245345	7.73215	1.05745e-14	7.14309e-12
20	HCLS1	374.725	1.89686	0.239323	7.92596	2.26384e-15	2.06504e-12
389	FLRT2	83.2797	1.89679	0.331513	5.72161	1.05521e-08	4.7642e-07
3640	TMEM151A	24.077	1.89605	0.614841	3.08381	0.00204371	0.00986092
743	CD96	67.2354	1.89565	0.373422	5.07643	3.84583e-07	9.08802e-06
2844	NPTX1	8.49084	1.8955	0.551117	3.43938	0.000583058	0.00360147
352	CHRD	57.0465	1.89507	0.325214	5.82714	5.63862e-09	2.81181e-07
3081	FAM43B	3.36922	1.89339	0.569517	3.32456	0.000885569	0.00504812
169	KLHL6	101.317	1.89326	0.292012	6.4835	8.96194e-11	9.31353e-09
231	EPHB6	27.2721	1.89233	0.302642	6.25272	4.03367e-10	3.06681e-08
243	SLAMF8	307.749	1.89168	0.30478	6.2067	5.41072e-10	3.91064e-08
1046	COLEC12	100.241	1.89025	0.404024	4.67856	2.8889e-06	4.85064e-05
4552	AMPD1	2.92782	1.89007	0.688757	2.74418	0.0060662	0.0234052
543	SIGLEC7	28.9349	1.88926	0.349426	5.40674	6.4182e-08	2.07211e-06
873	FAM124B	13.4132	1.88611	0.384883	4.90047	9.56082e-07	1.92344e-05
2227	MT1M	37.3649	1.88559	0.499713	3.77335	0.000161069	0.00127026
1746	TOX	245.355	1.88545	0.45989	4.09977	4.13554e-05	0.000415994
143	LRRC25	121.282	1.8852	0.284228	6.63268	3.29637e-11	4.02043e-09
167	EVC2	16.2189	1.88481	0.289827	6.50322	7.86182e-11	8.2681e-09
324	EVC	124.087	1.88473	0.3175	5.93617	2.91766e-09	1.58157e-07
380	ADAM8	367.325	1.88376	0.327473	5.75241	8.79809e-09	4.06634e-07
3554	PTPN5	3.76815	1.88349	0.603908	3.11884	0.00181564	0.00897267
461	CARD9	37.5994	1.88327	0.339076	5.55412	2.79017e-08	1.06299e-06
192	STAB1	946.4	1.88244	0.295931	6.36107	2.00349e-10	1.83267e-08
198	CMKLR1	162.842	1.88184	0.296793	6.34058	2.28895e-10	2.01734e-08
5138	VTCN1	12.0265	1.88158	0.738598	2.5475	0.0108499	0.0370876
835	ADAMTS2	357.936	1.88127	0.380771	4.94068	7.78492e-07	1.63744e-05
176	SELPLG	310.626	1.88064	0.291829	6.44432	1.16118e-10	1.15874e-08
2206	DBH	3.42827	1.87931	0.496383	3.786	0.000153091	0.00121883
7273	KRT14	1.57242	1.87804	0.954499	1.96757	0.049118	0.118611
3350	TH	19.613	1.87796	0.587174	3.19829	0.00138244	0.00724768
1010	ST8SIA1	19.9301	1.87691	0.39767	4.71977	2.36115e-06	4.10667e-05
2638	UGT2B15	190.986	1.87609	0.528006	3.55317	0.000380615	0.00253402
751	C13orf33	73.8795	1.87591	0.369969	5.07046	3.96849e-07	9.28076e-06
779	ZNF366	16.6013	1.8745	0.372456	5.03281	4.83334e-07	1.0897e-05
255	NLGN4X	23.1821	1.87417	0.303521	6.17477	6.62606e-10	4.56366e-08
7149	CNDP1	3.76259	1.87317	0.938081	1.99681	0.0458462	0.112631
3158	TBC1D3G	15.6342	1.87295	0.569361	3.28956	0.00100344	0.00558156
309	ANKRD35	12.1538	1.8718	0.312869	5.98268	2.19501e-09	1.2476e-07
1273	CDH23	18.806	1.87101	0.420664	4.44775	8.67753e-06	0.00011972
1988	TLR8	56.0037	1.87027	0.47659	3.92427	8.69931e-05	0.000768541
17767	C17orf54	0.385254	1.86863	2.93301	0.637104	0.524057	NA
154	NCKAP1L	225.16	1.86688	0.282934	6.59828	4.1595e-11	4.74372e-09
1708	MLC1	5.85904	1.86656	0.452879	4.12153	3.76364e-05	0.000387008
269	MRGPRF	164.998	1.8662	0.305098	6.11671	9.55241e-10	6.23676e-08
5424	IL31RA	1.03645	1.86396	0.757714	2.45998	0.0138944	0.0449974
4409	GSC	1.54785	1.86349	0.667287	2.79264	0.00522803	0.0208224
740	BAI2	53.0275	1.86293	0.366674	5.08061	3.76226e-07	8.92927e-06
1064	NLRP12	2.85865	1.86258	0.399401	4.66344	3.10965e-06	5.13297e-05
886	PSD	48.4302	1.86258	0.381573	4.88133	1.05372e-06	2.08876e-05
809	COL1A1	53692	1.86222	0.374227	4.97618	6.48512e-07	1.40789e-05
3308	PRIMA1	9.25135	1.86209	0.578893	3.21665	0.00129698	0.00688712
2504	FCRL2	7.55328	1.86188	0.513989	3.62241	0.000291867	0.00204715
58	ZNF467	42.296	1.86051	0.253134	7.34992	1.98321e-13	6.00537e-11
1120	LILRA5	64.7231	1.85957	0.403922	4.60379	4.14877e-06	6.50578e-05
1170	LRRN2	60.3857	1.85905	0.407177	4.56571	4.97803e-06	7.47257e-05
870	ADAM23	12.9271	1.85832	0.378923	4.90421	9.38027e-07	1.89363e-05
3413	RIC3	3.08821	1.85721	0.585588	3.17153	0.00151637	0.00780311
257	VMO1	25.9289	1.85691	0.301301	6.16298	7.13898e-10	4.87867e-08
5067	FAM181B	2.43887	1.85617	0.722283	2.56987	0.0101737	0.0352637
1419	CYSLTR2	5.78588	1.85571	0.429715	4.31847	1.57117e-05	0.000194464
1350	CD1E	9.0927	1.85447	0.423061	4.38346	1.1681e-05	0.000151965
578	CLEC3B	109.809	1.85375	0.346715	5.3466	8.96223e-08	2.72558e-06
645	ITGA11	536.09	1.85304	0.353928	5.23564	1.64418e-07	4.47701e-06
737	PLX4	52.5135	1.85248	0.364209	5.08631	3.65095e-07	8.70035e-06
401	C1QC	1631.15	1.85241	0.325492	5.69111	1.26217e-08	5.51552e-07
5120	GDF1	1.69138	1.85141	0.725792	2.55089	0.0107449	0.0368526
678	MFAP4	741.052	1.85111	0.357026	5.18481	2.16235e-07	5.60139e-06
229	CD247	64.0631	1.85054	0.295687	6.25846	3.88807e-10	2.98193e-08
163	FGR	141.678	1.85051	0.283864	6.51902	7.07669e-11	7.57853e-09
10771	CGB2	0.724197	1.84997	1.54131	1.20026	0.230038	0.375096
975	S100A3	31.3527	1.84977	0.389499	4.74911	2.04309e-06	3.68029e-05
2150	HECW1	13.6978	1.84954	0.484157	3.82014	0.000133378	0.00108954
360	AEBP1	3518.38	1.84888	0.318819	5.79914	6.66565e-09	3.25191e-07
1579	CAC1E	8.44432	1.84885	0.439253	4.20907	2.56422e-05	0.000285214
2461	PKP1	213.482	1.84791	0.50624	3.65027	0.000261964	0.00186952
4048	CYP4B1	3.9439	1.84774	0.631248	2.92712	0.00342118	0.0148434
552	DACT1	313.758	1.84693	0.342499	5.39252	6.94782e-08	2.21059e-06
4390	PNMT	7.40868	1.84552	0.659259	2.79939	0.00511986	0.0204829
445	PALM	111.284	1.8448	0.330031	5.5898	2.27336e-08	8.97235e-07
1218	UCN2	16.4216	1.84468	0.409008	4.51013	6.4788e-06	9.34212e-05
616	TNFSF8	15.6659	1.84424	0.348771	5.28783	1.23779e-07	3.5291e-06
811	HS3ST3B1	11.2701	1.84353	0.370747	4.97248	6.61019e-07	1.4315e-05
1451	GBP5	242.601	1.84305	0.428875	4.29742	1.728e-05	0.000208884
607	FYB	232.184	1.84284	0.347596	5.30167	1.14746e-07	3.32007e-06
400	DPYD	130.63	1.84279	0.323703	5.69283	1.24951e-08	5.48628e-07
3774	ECEL1	9.88311	1.84246	0.608134	3.02969	0.00244807	0.0113925
1926	HLA-DQB2	47.1455	1.84213	0.464915	3.9623	7.42317e-05	0.000676911
1715	SIGLEC12	35.1667	1.84212	0.447136	4.11981	3.7918e-05	0.000388441
86	ACP5	903.185	1.84144	0.260922	7.05741	1.69629e-12	3.46418e-10
35	RARRES2	713.54	1.84116	0.243383	7.56488	3.8823e-14	1.94814e-11
5330	RXRG	1.27424	1.84107	0.740473	2.48634	0.0129064	0.0425282
7991	ASTN1	0.64504	1.84043	1.02155	1.80161	0.0716064	0.15738
19804	SLC5A8	0.424515	1.84031	1.85476	0.992212	0.321094	NA
244	CD74	21553	1.84014	0.296585	6.20442	5.48974e-10	3.93536e-08
2010	NPTXR	111.038	1.8401	0.470809	3.90838	9.29189e-05	0.000812706
3335	DUOXA1	18.9757	1.83989	0.573791	3.20655	0.00134337	0.00706916
604	PTAFR	85.3012	1.83799	0.346466	5.30497	1.12689e-07	3.27674e-06
151	LAIR1	231.2	1.83786	0.278393	6.60169	4.06495e-11	4.72799e-09
128	SLC15A3	412.541	1.83751	0.273785	6.71151	1.92626e-11	2.64304e-09
11451	CMA1	0.64507	1.83645	1.72278	1.06598	0.286434	0.439298
52	P2RY8	75.6953	1.83567	0.247732	7.4099	1.26398e-13	4.26911e-11
158	PIK3CD	198.832	1.83408	0.278556	6.58422	4.57271e-11	5.08294e-09
556	PTGES	368.186	1.83331	0.340235	5.38836	7.11028e-08	2.246e-06
209	C4A	1494.01	1.8328	0.290227	6.31504	2.70083e-10	2.25036e-08
9948	RFX6	4.68881	1.83191	1.33999	1.36711	0.171591	0.302941
1461	CHR3	25.7359	1.83179	0.427122	4.28868	1.79736e-05	0.000216064
668	SFMBT2	26.3376	1.8316	0.3527	5.19308	2.06845e-07	5.43023e-06
1898	IL10	9.35776	1.83106	0.46027	3.97824	6.94285e-05	0.000642451
525	HLA-DQA1	746.004	1.83038	0.336902	5.43297	5.5423e-08	1.85408e-06
1811	CCR3	4.19504	1.83023	0.452652	4.04335	5.26919e-05	0.000511003
719	WDFY4	121.36	1.82978	0.358154	5.10893	3.23986e-07	7.914e-06
2903	RSPO2	5.90194	1.82908	0.537196	3.40486	0.000661981	0.00400495
580	FAM107A	55.2376	1.82811	0.342245	5.34154	9.21627e-08	2.79078e-06
2644	LOC90586	2.00716	1.82719	0.51438	3.55221	0.000382011	0.00253754
3240	KCNQ5	1.96765	1.82632	0.561733	3.25122	0.00114909	0.00622756
2671	CP	44.7138	1.82502	0.515914	3.53744	0.000404027	0.00265566
180	44075	109.045	1.82418	0.284472	6.41253	1.43127e-10	1.39652e-08
1855	SPOCK1	233.634	1.82414	0.454144	4.01665	5.90302e-05	0.000559101
784	RAB39B	6.60432	1.82363	0.36284	5.02599	5.00844e-07	1.12264e-05
5964	CHR6	0.703559	1.82351	0.788241	2.31339	0.0207013	0.0609416
34	LSP1	548.72	1.82332	0.240546	7.57989	3.4584e-14	1.78647e-11
1791	KCNJ15	33.1747	1.82277	0.448941	4.06016	4.90389e-05	0.000480888
303	FAM20A	56.9392	1.82243	0.303753	5.99972	1.9766e-09	1.14571e-07
216	HIC1	144.795	1.82171	0.28908	6.30177	2.94267e-10	2.39269e-08
51	ABI3	175.982	1.82087	0.245444	7.41868	1.18293e-13	4.07368e-11
7106	FOLR3	1.17176	1.82057	0.907138	2.00694	0.0447565	0.110604
1601	GPR82	7.5395	1.82009	0.433932	4.19442	2.73572e-05	0.000300109
1881	GZMH	29.4889	1.81964	0.455818	3.99203	6.551e-05	0.000611671
877	MGAT3	360.293	1.81883	0.37165	4.89393	9.88443e-07	1.97702e-05
1590	ABCG2	69.3155	1.81695	0.432639	4.1997	2.67271e-05	0.000295122
632	OSMR	225.903	1.81674	0.345754	5.25443	1.48486e-07	4.12637e-06
979	LILRB5	55.6263	1.815	0.382524	4.7448	2.08709e-06	3.74295e-05
8773	KCNB2	0.768287	1.81435	1.12272	1.61603	0.106087	0.21238
3193	MEP1B	9.93806	1.81335	0.5546	3.26965	0.00107681	0.00592298
2154	PPAPDC1A	30.4285	1.81322	0.475177	3.81587	0.000135702	0.00110647
5508	LEFTY2	22.9253	1.81278	0.743849	2.43703	0.0148086	0.0472311
820	HTR7	4.05009	1.81264	0.365464	4.95983	7.05567e-07	1.5098e-05
420	DPEP2	20.6699	1.81162	0.320615	5.65044	1.60038e-08	6.69225e-07
336	LOC100233209	8.74076	1.81144	0.307668	5.88763	3.91766e-09	2.04779e-07
2450	GPR55	24.3629	1.81134	0.495638	3.65457	0.000257614	0.00184672
866	FAM167A	93.3797	1.81101	0.368909	4.9091	9.1496e-07	1.85559e-05
2297	LOC100132111	2.79996	1.81099	0.484177	3.74034	0.000183768	0.0014051
43	SELM	605.399	1.8099	0.242375	7.46734	8.18291e-14	3.34224e-11
854	ANPEP	1133.44	1.80891	0.367473	4.92257	8.54148e-07	1.7566e-05
1620	DHH	4.69536	1.8086	0.432994	4.17696	2.95431e-05	0.000320287
8675	KIR3DL1	0.640066	1.80827	1.10423	1.63759	0.101508	0.205508
251	OPRL1	18.1106	1.8073	0.291725	6.19524	5.81951e-10	4.07204e-08
1521	GFRA2	12.9853	1.80668	0.425835	4.24267	2.20872e-05	0.000255041
348	BACH2	21.2587	1.80664	0.309517	5.83698	5.31565e-09	2.68272e-07
839	SIGLEC1	150.153	1.80574	0.36584	4.93586	7.97995e-07	1.67046e-05
208	IGFBP6	115.375	1.80548	0.285791	6.31748	2.6586e-10	2.24486e-08
261	DOCK10	129.823	1.80433	0.293641	6.14468	8.01256e-10	5.39174e-08
6464	KRT1	2.65895	1.80383	0.829617	2.17429	0.0296832	0.0806507
1922	CRABP2	145.324	1.80321	0.45488	3.96415	7.36578e-05	0.000672801
3905	LOC284100	0.998838	1.80233	0.60557	2.97625	0.00291793	0.0131236
3928	MUC5B	9380.57	1.80159	0.606872	2.96865	0.00299113	0.013374
3287	LOC440461	1.16248	1.79988	0.557668	3.2275	0.00124876	0.00667031
693	LOXL4	30.0508	1.79974	0.349167	5.15439	2.54456e-07	6.44878e-06
45	CSF1	277.591	1.79923	0.241271	7.45731	8.83074e-14	3.44654e-11
489	PDLIM4	161.564	1.7991	0.327499	5.49346	3.94137e-08	1.41559e-06
1224	SIGLEC5	38.0204	1.79835	0.399211	4.50475	6.64513e-06	9.535e-05
3651	C1orf186	3.20337	1.79805	0.584009	3.0788	0.00207838	0.0099945
285	RASGRP2	43.323	1.79802	0.296454	6.06508	1.31886e-09	8.12739e-08
1906	FCGR2B	97.6436	1.79791	0.452686	3.97165	7.13761e-05	0.000657701
8547	HMX2	0.846872	1.79788	1.07622	1.67055	0.094811	0.194824
289	LCP1	1485.25	1.79743	0.296795	6.05611	1.39451e-09	8.47466e-08
277	LTBP2	832.974	1.79693	0.295209	6.08695	1.15079e-09	7.29649e-08
1016	FAM198A	14.3257	1.79626	0.381106	4.71328	2.43757e-06	4.21368e-05
2324	DIRAS1	11.9249	1.79624	0.481689	3.72905	0.000192201	0.00145251
3718	HAS1	11.0002	1.79517	0.588351	3.05119	0.0022794	0.0107649
2500	MMP10	105.814	1.79512	0.495185	3.62516	0.000288782	0.00202875
1586	PCDHB6	8.24064	1.79478	0.426876	4.20445	2.61712e-05	0.000289814
4319	GLDC	27.2325	1.79452	0.633566	2.83241	0.0046198	0.0187862
3387	SORCS1	5.56979	1.79396	0.563895	3.18137	0.0014658	0.00760078
1026	NDUFA4L2	391.536	1.79298	0.381538	4.69935	2.6099e-06	4.47041e-05
4019	SP25	9.73392	1.79272	0.610016	2.93881	0.00329477	0.0143981
5770	MUC17	2719.78	1.79228	0.758915	2.36164	0.0181942	0.0553666
130	LIMD2	297.952	1.79191	0.267295	6.70387	2.02969e-11	2.73786e-09
220	MXRA8	838.382	1.79112	0.284957	6.28558	3.26624e-10	2.60783e-08
19522	PLA2G1B	0.416884	1.79087	1.19904	1.49358	0.135284	NA
1378	SERPINE1	1032.89	1.79055	0.410486	4.36203	1.28863e-05	0.000164239
865	SIRPB2	33.8829	1.79015	0.364635	4.90942	9.1346e-07	1.85469e-05
443	ITM2A	132.669	1.78933	0.319906	5.59331	2.22777e-08	8.83214e-07
148	STX11	59.671	1.78863	0.270635	6.609	3.86923e-11	4.59157e-09
4	CALHM2	205.408	1.78844	0.202449	8.83404	1.0096e-18	4.43291e-15
615	PDE6G	6.31238	1.78762	0.338013	5.28863	1.23234e-07	3.51929e-06
487	TUSC3	91.4277	1.78712	0.325194	5.49556	3.89475e-08	1.40459e-06
4516	L1CAM	292.578	1.78697	0.648777	2.75436	0.00588067	0.0228703
495	PDE6B	6.6102	1.78547	0.325964	5.47751	4.31352e-08	1.52964e-06
472	CPNE5	98.3298	1.78529	0.323212	5.52359	3.32145e-08	1.2359e-06
1074	CYP7B1	19.2857	1.78512	0.383464	4.65525	3.23588e-06	5.29159e-05
1558	ACSS3	12.5507	1.78501	0.422823	4.22166	2.42512e-05	0.000273379
2474	LILRA4	3.7564	1.78388	0.489738	3.64252	0.000269981	0.0019166
5347	DH8	2.3083	1.78353	0.718971	2.48068	0.0131134	0.0430728
3419	C7	117.204	1.78247	0.562738	3.16749	0.00153761	0.0078985
1081	GPR84	34.068	1.78218	0.38358	4.64618	3.38135e-06	5.48354e-05
1118	DOK5	14.7288	1.78185	0.386836	4.60623	4.10037e-06	6.4414e-05
3508	FXYD1	10.7059	1.78115	0.5684	3.13363	0.00172658	0.00864086
124	GIMAP5	180.748	1.78095	0.263891	6.7488	1.49074e-11	2.11145e-09
398	CHST1	62.1353	1.78089	0.312429	5.70013	1.19717e-08	5.28287e-07
2520	COL11A1	663.673	1.7802	0.49231	3.61601	0.000299179	0.00208511
920	APOL4	214.233	1.77962	0.367389	4.84396	1.27274e-06	2.42968e-05
12950	ADAMTS20	0.748313	1.77962	2.25962	0.787574	0.430946	0.584456
1104	SIGLEC14	38.8779	1.7791	0.384984	4.62122	3.81489e-06	6.06893e-05
4239	TPSG1	67.8188	1.77832	0.621413	2.86173	0.00421333	0.0174567
141	AMICA1	128.645	1.77826	0.267948	6.63658	3.21035e-11	3.99882e-09
454	GPR176	58.2723	1.77678	0.319554	5.5602	2.69463e-08	1.03784e-06
80	GIMAP6	210.81	1.7764	0.248182	7.15765	8.20737e-13	1.80183e-10
316	CCR5	94.2909	1.77526	0.29792	5.95885	2.54016e-09	1.4118e-07
139	ITGB7	181.272	1.7752	0.267255	6.64237	3.08689e-11	3.90037e-09
2218	BMX	14.3433	1.7752	0.470134	3.77594	0.000159404	0.00126205
2238	CXCL6	104.961	1.77457	0.470767	3.76954	0.000163549	0.00128347
4886	ADH1B	92.3702	1.77441	0.675192	2.62801	0.00858858	0.0308721
11115	MUSK	0.624122	1.77384	1.56899	1.13056	0.25824	0.408049
4643	CLEC4F	1.39202	1.77292	0.653216	2.71414	0.00664481	0.0251315
10160	CBLN4	0.624043	1.77255	1.33859	1.3242	0.185438	0.320555
131	NFAM1	163.073	1.77249	0.264433	6.70298	2.04213e-11	2.73786e-09
574	HLA-DPA1	2704.78	1.77202	0.331329	5.34821	8.88277e-08	2.71344e-06
358	PTGIR	37.5139	1.77153	0.304755	5.81296	6.13764e-09	3.01105e-07
411	LYNX1	51.9559	1.76915	0.312324	5.66449	1.47465e-08	6.30153e-07
5245	PTPRVP	2.81251	1.76892	0.704086	2.51237	0.0119924	0.0401569
8408	IL19	0.455052	1.76849	1.04002	1.70043	0.0890495	0.18601
7411	GBP7	1.05495	1.76804	0.914066	1.93426	0.0530812	0.125795
561	DOCK8	372.41	1.76611	0.328554	5.37538	7.642e-08	2.39245e-06
308	BOC	131.795	1.7661	0.294856	5.98971	2.10221e-09	1.19874e-07
729	PIK3CG	49.5434	1.76519	0.346241	5.09814	3.43004e-07	8.26707e-06
760	RGMA	105.118	1.76511	0.348697	5.06202	4.14832e-07	9.57441e-06
2558	MFAP5	109.003	1.76482	0.489806	3.60309	0.000314457	0.00215904
5226	MUC16	2.06285	1.76247	0.699732	2.51879	0.011776	0.0395757
2645	CLEC4E	33.1753	1.76196	0.496047	3.552	0.000382318	0.00253862
1501	ABCD2	6.55855	1.76081	0.413875	4.25445	2.09563e-05	0.000244881
1507	ISLR2	26.3885	1.76065	0.413963	4.25317	2.10765e-05	0.000245667
5127	SFTPD	0.888607	1.76057	0.690728	2.54887	0.0108073	0.0370215
797	GPR18	10.4999	1.76033	0.352347	4.99603	5.8523e-07	1.28964e-05
879	ZIK1	10.4656	1.75945	0.359507	4.89406	9.87781e-07	1.97702e-05
17634	ANXA10	0.405048	1.75932	1.68339	1.04511	0.295973	NA
103	FGD2	120.66	1.75888	0.255475	6.88474	5.7894e-12	9.87176e-10
217	C2	3038.5	1.75735	0.279305	6.29185	3.13709e-10	2.52737e-08
1913	APOBEC3H	5.30402	1.75553	0.442499	3.96731	7.26891e-05	0.000667349
87	C1orf38	303.688	1.75471	0.249268	7.03946	1.92985e-12	3.88494e-10
2371	SLIT2	37.7643	1.75384	0.474128	3.69908	0.000216383	0.00160284
666	C1QB	1761.18	1.75362	0.337645	5.19367	2.06183e-07	5.43023e-06
19784	SLC18A3	0.401672	1.75209	1.86194	0.941001	0.346704	NA
8711	IL13	0.811697	1.75051	1.07434	1.62938	0.103232	0.208136
4537	KCNK2	2.55519	1.74853	0.636081	2.74891	0.00597939	0.0231466
1979	VIPR2	16.3595	1.74815	0.445017	3.92828	8.55566e-05	0.000759437
5868	C15orf55	1.12174	1.74815	0.747484	2.33871	0.0193507	0.0579168
296	GVIN1	54.6492	1.74755	0.289846	6.02922	1.64754e-09	9.77556e-08
260	SEMA6B	187.036	1.74642	0.284138	6.14636	7.92808e-10	5.35542e-08
4818	FCAR	12.0385	1.74596	0.658697	2.65063	0.00803416	0.0292868
612	CD3D	69.6633	1.74474	0.329723	5.29153	1.21297e-07	3.48095e-06
246	CD52	194.629	1.74371	0.281114	6.20285	5.54514e-10	3.94288e-08
2307	WNT9A	6.76331	1.7433	0.466814	3.73447	0.000188107	0.00143204
871	ISLR	1099.75	1.74297	0.355593	4.90158	9.50668e-07	1.91694e-05
1668	DLK2	5.15097	1.74242	0.419834	4.15025	3.32108e-05	0.000349689
965	CASS4	24.1857	1.74204	0.36543	4.76711	1.86884e-06	3.40129e-05
1873	NUDT10	6.03223	1.74167	0.43566	3.99776	6.39437e-05	0.000599596
5996	C7orf52	2.71699	1.74083	0.755586	2.30395	0.0212254	0.0621716
4276	CSF2	13.6496	1.74071	0.610994	2.84898	0.00438593	0.0180145
2390	SSPO	6.96866	1.74014	0.471761	3.6886	0.00022549	0.00165702
2876	PRPH	9.83998	1.73993	0.508491	3.42176	0.000622175	0.00379946
1135	SNX20	78.2153	1.73912	0.37849	4.59489	4.32967e-06	6.69974e-05
7852	ZFR2	0.561147	1.73899	0.949545	1.83139	0.0670418	0.149949
3064	ARC	21.4578	1.73755	0.521659	3.33082	0.000865897	0.00496174
132	GGT5	384.728	1.7368	0.259497	6.69295	2.18723e-11	2.91017e-09
6760	SMC1B	10.6459	1.73679	0.828222	2.09701	0.0359929	0.0934993
455	KRBA1	28.2306	1.73592	0.312185	5.56055	2.6893e-08	1.03784e-06
1665	HSD11B1	47.8157	1.73574	0.418108	4.1514	3.30443e-05	0.000348353
963	ARSI	45.4042	1.73556	0.363942	4.76876	1.85359e-06	3.38054e-05
1050	CD84	58.7325	1.73517	0.371273	4.67357	2.96003e-06	4.95381e-05
17812	C20orf85	0.397975	1.7345	1.53269	1.13167	0.257772	NA
3000	GZMK	33.8052	1.73436	0.51649	3.35797	0.000785167	0.00459663
63	TNFSF12	253.029	1.73428	0.236617	7.32947	2.31071e-13	6.44175e-11
1617	BAI1	6.77221	1.73409	0.414977	4.17875	2.93111e-05	0.000318361
349	C12orf68	16.4048	1.73374	0.297069	5.83615	5.34206e-09	2.68833e-07
687	NFATC1	145.14	1.73344	0.335179	5.1717	2.31977e-07	5.93044e-06
1222	LILRA2	17.2867	1.73228	0.384295	4.50767	6.55424e-06	9.41998e-05
516	BHLHE22	28.694	1.7321	0.317923	5.44819	5.0884e-08	1.73193e-06
259	SLC22A17	84.2975	1.73189	0.28173	6.14733	7.87968e-10	5.34327e-08
885	CLDN5	143.521	1.73164	0.35466	4.88254	1.04731e-06	2.0784e-05
6908	AAT	0.680879	1.73136	0.839932	2.06131	0.0392735	0.0998468
10464	TUSC5	0.732241	1.73134	1.36965	1.26408	0.206203	0.346095
1134	SULF1	3374.3	1.73095	0.376541	4.59697	4.28685e-06	6.65013e-05
18176	DRGX	0.449544	1.73	2.31962	0.745814	0.45578	NA
468	GJD3	114.554	1.72976	0.312542	5.53449	3.12134e-08	1.16953e-06
532	PODNL1	111.468	1.72821	0.318452	5.42691	5.73382e-08	1.89133e-06
242	NNMT	623.996	1.72759	0.278317	6.20727	5.39135e-10	3.91064e-08
57	PARVG	120.38	1.72626	0.234845	7.35062	1.97287e-13	6.00537e-11
1005	HSPA2	513.92	1.72544	0.365184	4.72486	2.30279e-06	4.02426e-05
1006	LRMP	48.0725	1.72524	0.365237	4.72363	2.31672e-06	4.04279e-05
182	GLIS2	342.77	1.7252	0.269747	6.39562	1.59892e-10	1.54296e-08
4332	ANXA8L2	2.84954	1.72473	0.610152	2.82672	0.00470267	0.0190657
368	SIRPB1	62.8259	1.72458	0.298602	5.77552	7.67149e-09	3.66126e-07
1099	SIGLEC11	6.73217	1.72446	0.372947	4.62388	3.76627e-06	6.01884e-05
317	LOXL1	256.838	1.72301	0.28929	5.95598	2.58516e-09	1.43228e-07
343	BGN	4881.74	1.72219	0.293712	5.86352	4.53146e-09	2.32029e-07
3901	WFDC2	718.937	1.72177	0.578412	2.97671	0.00291356	0.0131174
6075	CPNE4	1.83573	1.72119	0.754931	2.27993	0.0226116	0.0653708
4336	RNF165	2.03086	1.71976	0.608606	2.82574	0.00471722	0.0191027
5635	NRAP	3.82754	1.71837	0.716506	2.39826	0.0164731	0.0513429
2942	WIPF3	5.68346	1.71622	0.507416	3.38227	0.000718884	0.00429156
1197	BICC1	48.9331	1.71615	0.378607	4.5328	5.8207e-06	8.54043e-05
107	JAK3	264.194	1.71568	0.249784	6.86867	6.48051e-12	1.06371e-09
9599	TNNT3	0.546414	1.71567	1.19025	1.44144	0.14946	0.273463
799	AVPR2	7.39376	1.71562	0.343549	4.99381	5.9199e-07	1.30067e-05
7839	ADAD2	0.499444	1.71541	0.935142	1.83439	0.0665962	0.149187
6517	CXCL17	20.3522	1.71541	0.794734	2.15846	0.0308917	0.0832516
550	CYS1	40.3058	1.71532	0.317941	5.3951	6.84846e-08	2.1869e-06
2037	C2CD4B	131.69	1.71486	0.440731	3.89095	9.98519e-05	0.000860463
10090	HAND1	2.86239	1.71459	1.28139	1.33807	0.180875	0.314837
6810	PON1	3.13602	1.7141	0.822114	2.08499	0.0370699	0.0955892
227	TYROBP	459.076	1.7138	0.273669	6.26229	3.79375e-10	2.94606e-08
3565	POU3F1	1.4458	1.71358	0.549986	3.11568	0.00183521	0.00904118
2312	PLCH2	89.835	1.71352	0.459002	3.73314	0.000189106	0.00143591
6003	GDF6	4.85782	1.71333	0.74465	2.30086	0.0213997	0.0626093
1139	PNMAL1	24.9137	1.71171	0.372711	4.59259	4.37777e-06	6.75037e-05
2208	RUFY4	6.14581	1.71102	0.452072	3.78485	0.000153803	0.00122339
102	LYL1	58.4206	1.71065	0.248276	6.89012	5.57435e-12	9.60613e-10
48	NLRC3	76.9681	1.71008	0.230032	7.4341	1.05284e-13	3.8523e-11
4888	ACSM5	1.35545	1.71007	0.650876	2.62734	0.0086056	0.0309207
1275	PCDHGA9	19.9246	1.70887	0.3844	4.44556	8.76647e-06	0.000120757
2661	HAND2	30.4556	1.70862	0.482309	3.54259	0.000396221	0.00261512
3991	ABCA8	18.0256	1.70855	0.579462	2.94852	0.00319305	0.0140515
3355	CST2	12.1599	1.70811	0.534476	3.19586	0.00139413	0.00729812
515	FAM65C	44.2163	1.70802	0.313478	5.44862	5.07615e-08	1.73111e-06
3094	MYADML2	68.5817	1.70767	0.51445	3.31941	0.000902092	0.0051207
504	C1QA	1327.22	1.70631	0.312259	5.46439	4.64499e-08	1.61865e-06
97	SERPING1	1645.39	1.70626	0.246151	6.93176	4.15649e-12	7.52582e-10
1199	LILRB4	202.401	1.70611	0.376573	4.53062	5.88113e-06	8.6147e-05
1815	FAM179A	7.52554	1.706	0.422086	4.04182	5.30373e-05	0.00051322
8	CEBPD	844.804	1.70591	0.206279	8.26994	1.34024e-16	2.94233e-13
3781	GRIN3B	2.94501	1.70553	0.563275	3.02789	0.00246267	0.0114362
496	TAGAP	105.168	1.70473	0.311239	5.47725	4.31988e-08	1.52964e-06
18581	IRX6	0.298859	1.70359	1.70293	1.00039	0.317123	NA
1528	PKNOX2	7.88925	1.70268	0.401586	4.23988	2.2364e-05	0.000256961
4519	NEFM	2.59402	1.70261	0.618309	2.75366	0.00589338	0.0229045
3961	ZNF829	4.11475	1.70185	0.574863	2.96044	0.00307202	0.0136214
2189	MYBPC3	1.90011	1.70159	0.448491	3.79402	0.000148226	0.00118926
3028	ANGPTL1	14.702	1.70143	0.508906	3.3433	0.000827889	0.00479877
1233	SLAMF7	244.954	1.70138	0.37881	4.49138	7.07621e-06	0.000100836
2949	CCL3L1	56.678	1.70071	0.50318	3.37993	0.000725034	0.004318
1432	IL2RA	73.1779	1.70068	0.394371	4.3124	1.6149e-05	0.000198062
1718	LTF	81.0644	1.70038	0.412923	4.11791	3.82322e-05	0.000390845
5373	KERA	1.42314	1.69986	0.687275	2.47334	0.0133858	0.0437549
361	C14orf132	84.2053	1.69949	0.293228	5.7958	6.79956e-09	3.30805e-07
1406	HTRA4	3.7859	1.69908	0.392344	4.33057	1.48723e-05	0.000185776
972	GO1	55.3289	1.69895	0.357548	4.75167	2.01739e-06	3.64521e-05
1789	RNF150	10.3173	1.69859	0.418097	4.06268	4.85134e-05	0.000476267
9633	MAP3K15	0.720333	1.69798	1.18412	1.43395	0.151586	0.276363
457	CRISPLD2	780.412	1.69693	0.305344	5.55744	2.73767e-08	1.05212e-06
1045	GPAT2	22.731	1.69547	0.362332	4.67932	2.87835e-06	4.83755e-05
541	MPEG1	510.319	1.69459	0.313421	5.40676	6.41766e-08	2.07211e-06
1932	SLC1A3	85.0277	1.69367	0.427853	3.95854	7.54094e-05	0.000685515
3156	FAM129C	3.4093	1.69252	0.514494	3.28968	0.00100302	0.00558156
1201	KIAA1644	32.1299	1.69185	0.373484	4.52992	5.90048e-06	8.62866e-05
1142	BTLA	9.64956	1.69062	0.368282	4.59056	4.42052e-06	6.79839e-05
8562	LRRC7	0.929768	1.6904	1.0137	1.66755	0.0954048	0.195701
1386	TNFSF13B	38.6256	1.68986	0.388577	4.34883	1.36867e-05	0.000173435
2352	LOC400759	8.45336	1.68905	0.454925	3.7128	0.000204982	0.00153065
1467	AMPH	18.1926	1.68893	0.394142	4.28508	1.82672e-05	0.000218696
365	LOC400043	16.2446	1.68864	0.291713	5.7887	7.09341e-09	3.41319e-07
206	TMEM119	346.324	1.68861	0.266971	6.32506	2.53134e-10	2.15815e-08
1945	IKZF3	18.2046	1.68787	0.427472	3.9485	7.86418e-05	0.000710122
5737	FAM83A	26.7625	1.68785	0.712741	2.36811	0.0178791	0.0547321
4695	SCN2B	4.09895	1.68739	0.62538	2.69818	0.00697196	0.0260806
1075	COL3A1	37252.2	1.68652	0.362408	4.65365	3.26108e-06	5.32785e-05
685	TNFRSF9	16.4641	1.68514	0.325566	5.17604	2.2665e-07	5.81117e-06
31	C10orf54	744.082	1.685	0.220384	7.64574	2.07747e-14	1.17699e-11
2138	BST2	1566.06	1.68455	0.440131	3.8274	0.000129505	0.00106384
7621	C17orf50	1.01959	1.68432	0.890576	1.89127	0.0585879	0.135019
2343	FGF14	12.6296	1.68369	0.452839	3.71808	0.000200744	0.00150476
986	PRDM6	10.3943	1.68369	0.35512	4.74118	2.12482e-06	3.7848e-05
155	FBLN5	251.434	1.68352	0.255414	6.59137	4.35796e-11	4.93799e-09
486	APLNR	513.329	1.68266	0.306149	5.49622	3.88011e-08	1.40219e-06
585	IL4I1	187.719	1.68263	0.315391	5.33507	9.55085e-08	2.86249e-06
921	PTPRC	541.374	1.68254	0.347559	4.84102	1.29173e-06	2.46327e-05
110	C1R	2392.55	1.68216	0.246769	6.81676	9.3118e-12	1.47336e-09
3068	PDGFRL	42.8795	1.68121	0.504908	3.32973	0.000869317	0.00497647
3552	CCL26	10.4421	1.68116	0.539033	3.11883	0.00181569	0.00897267
1352	CHI3L1	503.177	1.68021	0.3836	4.38012	1.18615e-05	0.000154085
178	GIMAP8	133.547	1.68014	0.26147	6.42574	1.31233e-10	1.29486e-08
9779	TRIM72	27.1342	1.68006	1.19831	1.40202	0.160908	0.28899
4051	CNGA3	2.71247	1.67995	0.573986	2.92681	0.0034246	0.0148472
1424	VSIG4	225.807	1.67972	0.389174	4.31612	1.58793e-05	0.000195849
187	MAN1C1	97.8306	1.67876	0.263447	6.37229	1.86225e-10	1.73052e-08
3677	FABP2	198.78	1.6783	0.546423	3.07142	0.0021304	0.0101775
1182	RUNX1T1	14.4733	1.67759	0.368791	4.54889	5.39292e-06	8.00641e-05
4950	CNR2	2.86244	1.67697	0.643171	2.60735	0.00912447	0.0323744
864	STON1	125.372	1.67603	0.341337	4.9102	9.0983e-07	1.84946e-05
4351	MAMDC2	9.77564	1.6759	0.594735	2.81789	0.00483401	0.0195127
7239	FAM69C	2.88207	1.67587	0.848206	1.97578	0.0481793	0.116886
484	PLEKHF1	146.452	1.67554	0.30455	5.50169	3.76163e-08	1.36585e-06
3025	GREM2	58.6543	1.67473	0.500806	3.34408	0.000825557	0.00479314
1823	ATHL1	1894.72	1.67428	0.415241	4.03206	5.52895e-05	0.000532665
1995	COL7A1	801.74	1.67409	0.42718	3.91893	8.89424e-05	0.000783005
284	TSPAN11	188.801	1.67343	0.275853	6.06639	1.30818e-09	8.08999e-08
2732	ZNF568	28.1719	1.67187	0.47706	3.50454	0.000457399	0.00294085
6427	UPF0639	0.788747	1.67162	0.764245	2.18728	0.0287221	0.0784986
8792	MS4A6E	0.488079	1.67063	1.03656	1.61171	0.107025	0.213795
426	PIK3R6	20.4376	1.67059	0.296538	5.63364	1.76445e-08	7.27442e-07
1883	GPC3	78.6831	1.67026	0.418531	3.99077	6.58604e-05	0.000614289
170	CD4	677.076	1.66934	0.257963	6.47124	9.7204e-11	9.97456e-09
817	WISP1	160.211	1.66932	0.336292	4.96391	6.90893e-07	1.48662e-05
5182	PAEP	1.77052	1.66907	0.659269	2.5317	0.0113512	0.038473
268	LAPTM5	2320.48	1.66842	0.272558	6.12132	9.28039e-10	6.08177e-08
6424	FOXI1	2.58666	1.66808	0.762545	2.18752	0.0287045	0.078477
5846	ZYG11A	1.15548	1.66801	0.711498	2.34436	0.0190595	0.0572601
1531	FRZB	366.029	1.66727	0.393455	4.23752	2.26005e-05	0.000259094
3190	CAC1I	6.7263	1.66722	0.509786	3.27042	0.00107388	0.00591199
568	SLC16A2	111.718	1.66559	0.310815	5.35878	8.37847e-08	2.59069e-06
2232	GREM1	2145.9	1.66425	0.441232	3.77182	0.000162064	0.00127524
1321	RAP1GAP	973.978	1.66371	0.37762	4.40579	1.054e-05	0.000140131
385	MEIS3	88.0914	1.66354	0.289795	5.74041	9.44468e-09	4.30849e-07
6468	HOXC5	6.75187	1.66291	0.765297	2.17289	0.0297882	0.0808735
5404	PAX5	12.1772	1.66289	0.674796	2.46428	0.0137289	0.0446189
18607	KIR2DL1	0.380893	1.66281	2.36371	0.703477	0.481759	NA
5555	GPR15	8.97106	1.66207	0.685593	2.42428	0.0153386	0.0484953
736	HAPLN3	354.721	1.66041	0.326272	5.08903	3.59895e-07	8.58809e-06
1022	LIFR	48.5225	1.6596	0.352868	4.70318	2.56143e-06	4.3997e-05
2333	HLA-DQA2	193.863	1.65952	0.445509	3.72499	0.000195324	0.00147041
318	FBLN7	18.3732	1.65935	0.278666	5.95461	2.60693e-09	1.4398e-07
7734	FAM169B	1.7265	1.65911	0.890414	1.8633	0.0624195	0.141747
4311	AMH	40.43	1.65757	0.584759	2.83462	0.00458804	0.0186916
2817	B3GALT5	162.969	1.65735	0.48026	3.45094	0.000558641	0.00348293
85	TRPV2	216.12	1.65727	0.23474	7.06002	1.66477e-12	3.43981e-10
1238	GLIS3	93.5978	1.65706	0.369558	4.48391	7.32876e-06	0.00010397
5170	OMD	10.0571	1.65671	0.653329	2.5358	0.011219	0.038112
1100	PPP2R2B	6.89334	1.65649	0.358323	4.62289	3.78436e-06	6.04224e-05
6990	CA4	211.737	1.65632	0.813142	2.03694	0.0416561	0.104665
134	SOX18	133.465	1.65571	0.247976	6.67691	2.44032e-11	3.19846e-09
1398	RORC	378.541	1.65525	0.381284	4.34125	1.41677e-05	0.000177988
3947	SLC5A2	3.00366	1.65485	0.55839	2.96361	0.00304055	0.0135295
538	MRC2	1262.57	1.65407	0.305311	5.41767	6.03812e-08	1.97114e-06
3580	MMP1	2803.46	1.65347	0.531778	3.10932	0.00187521	0.00919951
575	RHOH	80.4896	1.6531	0.309095	5.34819	8.8836e-08	2.71344e-06
2225	CLIC3	91.4091	1.65305	0.438051	3.77365	0.00016088	0.00126933
1030	STK32B	13.2052	1.65227	0.35217	4.6917	2.70948e-06	4.61591e-05
2992	OSBPL6	25.8283	1.6519	0.491311	3.36223	0.000773152	0.00453839
3290	NRK	13.1756	1.65169	0.511853	3.22688	0.00125149	0.00668082
772	ODZ4	71.2245	1.65154	0.32765	5.04055	4.64184e-07	1.05602e-05
2086	FLJ11235	5.9008	1.651	0.42811	3.85648	0.000115032	0.000967981
1047	SLC11A1	180.83	1.65083	0.353038	4.67607	2.92423e-06	4.90528e-05
659	BTK	61.9539	1.64977	0.316953	5.2051	1.93892e-07	5.16285e-06
6375	RSPO4	4.01516	1.6496	0.750439	2.19817	0.0279366	0.0769649
4568	ATP1A2	11.9349	1.64918	0.601938	2.73979	0.00614787	0.0236372
2163	XCL2	4.65988	1.64861	0.432726	3.80983	0.000139061	0.00112914
335	SOX17	33.1083	1.64782	0.279817	5.88894	3.88678e-09	2.03771e-07
2582	IRX5	27.191	1.64738	0.459467	3.58542	0.000336539	0.00228917
5495	SLITRK5	1.51092	1.64691	0.675127	2.43941	0.0147111	0.0470194
554	COL6A2	6980.75	1.64488	0.305135	5.39066	7.01978e-08	2.22542e-06
1209	PACSIN1	7.17187	1.64469	0.364085	4.51734	6.26227e-06	9.09713e-05
99	FLI1	159.197	1.6446	0.23782	6.91531	4.66851e-12	8.28212e-10
215	PTGS1	308.41	1.64443	0.260897	6.30297	2.92004e-10	2.39178e-08
2663	KLHL30	9.85938	1.64382	0.464191	3.54125	0.000398229	0.0026264
521	SHE	66.9428	1.64362	0.30208	5.44101	5.29793e-08	1.78594e-06
323	CD72	41.654	1.64321	0.276782	5.93682	2.906e-09	1.58013e-07
2056	SH2D1A	26.5103	1.64178	0.423145	3.87994	0.000104483	0.000892523
698	MAMLD1	60.899	1.64109	0.318936	5.14552	2.66785e-07	6.71282e-06
93	GYPC	132.968	1.64095	0.234356	7.00196	2.52407e-12	4.76669e-10
601	MFNG	221.698	1.64036	0.308796	5.31212	1.08357e-07	3.1665e-06
5091	LPAR4	1.7101	1.63886	0.639928	2.561	0.0104371	0.0359919
599	CD14	1119.58	1.63787	0.30821	5.31415	1.07155e-07	3.14183e-06
4866	DKK4	32.0973	1.63679	0.620711	2.63697	0.00836513	0.0301925
502	EMILIN1	1608.93	1.63641	0.299446	5.46479	4.63467e-08	1.61826e-06
337	SOCS3	1448.19	1.6348	0.277698	5.88697	3.93351e-09	2.04998e-07
6422	NRG2	1.08035	1.63359	0.746582	2.18809	0.0286628	0.0783875
7602	FAM5C	3.28185	1.63343	0.861628	1.89574	0.0579939	0.133967
331	IL1R1	603.682	1.63318	0.276504	5.90655	3.49346e-09	1.85364e-07
789	COL14A1	724.614	1.63257	0.325809	5.01082	5.41976e-07	1.20643e-05
819	PDPN	525.483	1.63244	0.329105	4.96026	7.04003e-07	1.5097e-05
19494	PCDP1	0.420233	1.63241	1.21442	1.34419	0.178888	NA
1459	LDHD	179.517	1.6323	0.380547	4.28935	1.79196e-05	0.000215711
174	PRKCDBP	258.271	1.63213	0.252693	6.45896	1.05424e-10	1.06412e-08
4314	ADRB1	42.2092	1.63127	0.575664	2.83372	0.00460091	0.018731
5367	CXCL5	1499.62	1.63089	0.659024	2.4747	0.0133347	0.0436365
628	TEK	110.334	1.63019	0.30987	5.26088	1.4337e-07	4.00957e-06
137	MSC	127.615	1.62938	0.245116	6.64741	2.98301e-11	3.83664e-09
650	CD300LF	46.5817	1.62895	0.312043	5.22029	1.78644e-07	4.81216e-06
2118	HAL	7.02843	1.62858	0.42404	3.84063	0.000122717	0.00101758
999	IGSF21	11.7862	1.62807	0.344087	4.73155	2.2281e-06	3.91664e-05
3124	NPB	3.8201	1.62788	0.492295	3.30672	0.000943955	0.00530518
2769	GBP4	1080.67	1.62753	0.467266	3.48309	0.000495657	0.00314382
808	FIBIN	155.613	1.62723	0.326864	4.97832	6.41398e-07	1.39417e-05
3091	B3GNT7	766.099	1.62674	0.489876	3.32071	0.000897878	0.00510173
4949	ARMC4	5.0038	1.62618	0.623665	2.60746	0.00912172	0.0323711
2929	ZNF365	4.54182	1.62534	0.479292	3.39112	0.00069608	0.00417387
544	TMEM200B	36.2544	1.62474	0.30046	5.40749	6.39135e-08	2.07211e-06
5121	LOC100240735	0.97748	1.6245	0.636842	2.55087	0.0107454	0.0368526
1951	BHMT2	7.44098	1.62409	0.411736	3.9445	7.99657e-05	0.000719855
2597	ICAM5	17.4191	1.62391	0.454307	3.57448	0.000350922	0.00237322
524	GRRP1	18.7304	1.62352	0.298611	5.43689	5.42195e-08	1.81728e-06
6809	GPC5	0.983925	1.62329	0.778258	2.0858	0.0369969	0.0954292
658	SYTL1	345.856	1.62313	0.311745	5.20658	1.92349e-07	5.13407e-06
5039	HOXC9	6.119	1.62231	0.629086	2.57884	0.00991331	0.034552
3445	GNLY	116.249	1.62224	0.513903	3.1567	0.00159568	0.00813496
1697	KLRK1	33.298	1.62222	0.393005	4.12774	3.66352e-05	0.000379154
4248	CLECL1	2.56301	1.62202	0.567089	2.86025	0.00423309	0.0175014
1561	SIGLEC8	8.99544	1.62199	0.384415	4.21937	2.44981e-05	0.000275631
4040	SYT3	1.94013	1.6214	0.553399	2.9299	0.00339069	0.0147402
966	NPR1	69.48	1.62083	0.340076	4.76607	1.87856e-06	3.41544e-05
4254	SCN2A	3.92769	1.62077	0.566793	2.85955	0.00424243	0.0175153
7595	ZDHHC19	0.703255	1.62038	0.854164	1.89704	0.0578229	0.133712
8137	ANO3	0.632102	1.61966	0.916071	1.76805	0.0770522	0.166297
8333	KCNB1	1.66575	1.61954	0.943408	1.71669	0.0860365	0.181334
247	CX3CL1	524.301	1.61792	0.260824	6.20311	5.53569e-10	3.94288e-08
474	TSPAN4	341.467	1.61781	0.293211	5.51756	3.43737e-08	1.27364e-06
2807	LCN10	4.45791	1.61673	0.46768	3.45692	0.000546395	0.00341871
391	C10orf10	542.351	1.61657	0.28294	5.71348	1.10688e-08	4.97192e-07
1073	CD40LG	16.0967	1.61571	0.347038	4.65571	3.22872e-06	5.28482e-05
529	SYNE1	293.955	1.61553	0.297505	5.43027	5.62694e-08	1.86817e-06
990	NEFH	8.99681	1.61527	0.34089	4.73839	2.15427e-06	3.82175e-05
5255	CASKIN1	5.88417	1.6148	0.643549	2.50921	0.0121003	0.0404409
3039	TMEM59L	4.27211	1.61476	0.483345	3.3408	0.000835374	0.0048278
1874	ARHGAP20	14.2113	1.61426	0.40381	3.99757	6.39951e-05	0.000599758
7253	SFTPA1	0.633779	1.61403	0.81825	1.97253	0.0485488	0.11756
2423	TDRD10	3.08228	1.61377	0.439746	3.66977	0.00024277	0.0017597
2314	KIF5A	5.16066	1.6135	0.432264	3.73266	0.000189465	0.00143678
648	CYP26B1	49.4227	1.61348	0.30893	5.22281	1.76233e-07	4.77651e-06
136	GIMAP7	99.9692	1.61245	0.242592	6.64675	2.99627e-11	3.83664e-09
3234	GRIP2	18.8076	1.61123	0.495218	3.25358	0.00113959	0.0061888
160	GAB3	46.0151	1.61078	0.246508	6.53441	6.38618e-11	7.01003e-09
3163	CLVS1	5.47742	1.61059	0.490113	3.28615	0.00101565	0.00563955
611	ANGPTL2	847.57	1.61034	0.304311	5.29176	1.21147e-07	3.48095e-06
2148	SLFN12L	4.23674	1.61024	0.421186	3.8231	0.000131786	0.00107754
3299	SYT5	4.76504	1.60932	0.499817	3.21982	0.0012827	0.00683199
8143	DPYSL5	0.817913	1.60861	0.910544	1.76664	0.0772877	0.166696
1954	CD70	17.7822	1.60828	0.407959	3.94227	8.07141e-05	0.000725477
838	P2RX7	21.6347	1.60825	0.325691	4.93797	7.89397e-07	1.65444e-05
10609	LOC100131726	0.519371	1.60718	1.30516	1.2314	0.218173	0.361181
1681	VPS37D	52.209	1.60673	0.388233	4.13856	3.49489e-05	0.000365144
2222	SCUBE1	39.8651	1.60642	0.425487	3.7755	0.000159689	0.00126205
9791	SV2C	1.1008	1.6053	1.14817	1.39813	0.162073	0.290724
2269	UBE2QL1	16.3233	1.60475	0.42744	3.75433	0.000173804	0.00134531
798	EFEMP1	455.47	1.60472	0.321289	4.99463	5.89482e-07	1.29738e-05
2750	CD164L2	5.50909	1.6045	0.459451	3.49221	0.000479041	0.00305831
6224	FAM135B	1.3414	1.6043	0.716011	2.24061	0.0250515	0.0706875
3655	LY6H	6.84599	1.60406	0.521095	3.07825	0.00208221	0.0100054
1690	C12orf53	7.06021	1.60345	0.388201	4.13046	3.62043e-05	0.000376246
654	PDE2A	59.7432	1.6034	0.307433	5.21544	1.83383e-07	4.92469e-06
967	PLXDC2	220.687	1.60179	0.336605	4.75867	1.94877e-06	3.53942e-05
439	VASN	250.808	1.59999	0.285598	5.60225	2.11581e-08	8.4647e-07
17953	CDRT15	0.421717	1.59965	1.28694	1.24298	0.213874	NA
1739	PRF1	207.053	1.59879	0.389614	4.10351	4.06936e-05	0.000410748
3142	OSM	187.48	1.59698	0.484348	3.29717	0.000976638	0.00545917
313	HSPA12B	81.1844	1.5967	0.267587	5.96704	2.41589e-09	1.3556e-07
4286	VIP	79.1966	1.5961	0.561281	2.84367	0.00445972	0.0182748
4099	IDO2	1.60135	1.596	0.548518	2.90966	0.00361826	0.0155032
8455	B3GNT6	378.744	1.59473	0.944083	1.68918	0.0911849	0.189412
122	RCSD1	146.232	1.59447	0.2361	6.75335	1.44472e-11	2.07981e-09
6765	SLC5A4	0.892092	1.59438	0.760682	2.09598	0.0360837	0.093679
10570	CLDN8	20.8298	1.59435	1.28708	1.23873	0.215444	0.357951
2518	KCNJ5	12.4781	1.59424	0.440767	3.61697	0.000298075	0.00207829
3423	DLX5	5.87674	1.59393	0.503372	3.1665	0.00154284	0.00791379
2239	CNTD2	88.7737	1.5938	0.422883	3.7689	0.000163971	0.00128621
202	TRAF3IP3	54.1877	1.59344	0.251581	6.33371	2.39336e-10	2.08092e-08
2547	PCDHGA4	5.9322	1.59239	0.441549	3.60636	0.000310518	0.0021412
6114	LOC257358	0.810584	1.5921	0.701901	2.26827	0.0233129	0.0669683
3761	NLRP7	5.17149	1.59097	0.524172	3.03521	0.00240371	0.0112248
334	CORO1A	1089.48	1.59052	0.270003	5.89076	3.8442e-09	2.02143e-07
1822	DPYSL4	8.41438	1.58979	0.394257	4.03238	5.52159e-05	0.000532249
1371	GRID1	16.3782	1.58901	0.363905	4.36655	1.26227e-05	0.000161639
3607	P1L2	4.3016	1.58832	0.512537	3.09894	0.00194217	0.00945673
733	CD163L1	90.5909	1.58741	0.311646	5.09361	3.51305e-07	8.41743e-06
200	SLC9A9	40.5407	1.58733	0.250315	6.34133	2.27791e-10	2.01734e-08
4405	RFPL1S	1.58727	1.58715	0.568174	2.79342	0.00521542	0.0207942
683	CD53	473.617	1.58668	0.306497	5.17681	2.25718e-07	5.80422e-06
5313	BAI3	1.97318	1.58496	0.635883	2.49254	0.0126834	0.0419269
4249	C8orf31	7.2918	1.5848	0.554098	2.86015	0.00423444	0.0175028
1585	MGP	828.001	1.58461	0.37679	4.20556	2.60434e-05	0.00028858
1889	FOLR2	110.177	1.58445	0.397351	3.98753	6.6764e-05	0.000620739
5567	SCGB2A1	11.997	1.58397	0.654323	2.42078	0.0154872	0.0488596
1380	PRKAR2B	131.862	1.58391	0.363497	4.35741	1.31609e-05	0.000167496
782	SHISA4	85.2025	1.5837	0.315029	5.02715	4.97815e-07	1.11805e-05
1013	DCN	3283.71	1.58334	0.335667	4.71698	2.39375e-06	4.15019e-05
2536	HCN2	8.28049	1.58297	0.438518	3.60983	0.000306401	0.0021214
3230	LOC284578	4.72789	1.58251	0.486127	3.25535	0.00113254	0.00615815
12	MAF	334.872	1.58216	0.193216	8.18854	2.64412e-16	4.32461e-13
939	CSF2RA	70.6401	1.58214	0.32903	4.80848	1.52082e-06	2.84454e-05
638	MMP23B	64.517	1.58196	0.301606	5.24514	1.56165e-07	4.29544e-06
9228	SCGN	5.28415	1.5816	1.04073	1.51971	0.128583	0.244763
288	CHST2	127.292	1.58124	0.260958	6.05935	1.36671e-09	8.33455e-08
157	SH2D3C	180.596	1.58087	0.24006	6.5853	4.53956e-11	5.07823e-09
6057	TAS1R1	1.29981	1.57992	0.691237	2.28564	0.0222753	0.06459
354	KCNK13	13.5637	1.57965	0.27121	5.82445	5.72999e-09	2.84282e-07
4789	CLSTN2	39.7773	1.57945	0.593674	2.66047	0.00780313	0.0286109
5667	OLIG1	1.05422	1.57942	0.661942	2.38604	0.0170309	0.0527732
1479	APLP1	20.0866	1.57869	0.369226	4.27567	1.9056e-05	0.000226288
4197	NCCRP1	5.60452	1.57827	0.548752	2.87611	0.00402604	0.0168509
897	GPC6	170.379	1.57706	0.32388	4.86925	1.12022e-06	2.19201e-05
3407	RADIL	11.4783	1.57665	0.496543	3.17525	0.00149709	0.00771842
8647	EMX2	1.34715	1.5766	0.957905	1.64588	0.0997885	0.202681
1631	CPXM2	151.894	1.57631	0.377996	4.17017	3.04373e-05	0.000327603
6415	FOXN1	4.26215	1.57604	0.71986	2.18937	0.0285696	0.0782058
3203	EOMES	12.187	1.57584	0.482544	3.26569	0.00109198	0.00598766
290	TIMP2	3670.98	1.57332	0.260139	6.04799	1.46667e-09	8.88248e-08
342	EFEMP2	535.401	1.57291	0.268188	5.86496	4.4925e-09	2.30707e-07
1117	HTRA3	836.387	1.57217	0.341271	4.60682	4.0887e-06	6.42881e-05
10581	CGB5	1.52071	1.57126	1.27055	1.23668	0.216206	0.358873
3415	HLA-L	69.766	1.57126	0.495556	3.1707	0.00152074	0.00782102
874	C9orf110	43.2498	1.57101	0.320707	4.89858	9.65334e-07	1.93984e-05
6587	C3orf55	10.7425	1.57098	0.735352	2.13637	0.0326496	0.087054
1656	FGF1	19.9023	1.5709	0.377946	4.15641	3.23283e-05	0.000342724
4194	CR2	40.6023	1.57079	0.546016	2.87681	0.00401715	0.0168224
1055	STAT4	30.7514	1.57045	0.336271	4.67019	3.00925e-06	5.00962e-05
540	APOL1	1836.9	1.56973	0.290051	5.41192	6.23526e-08	2.02796e-06
497	LDOC1	51.744	1.56956	0.286729	5.47404	4.39899e-08	1.55451e-06
5819	VSIG2	365.773	1.56927	0.667804	2.34989	0.018779	0.0566857
655	ZC3H12A	1286.15	1.56809	0.300854	5.21213	1.86682e-07	5.00565e-06
8076	LILRP2	1.04452	1.56779	0.879584	1.78242	0.0746813	0.162411
2492	MATN2	959.612	1.56713	0.431414	3.63254	0.000280643	0.00197822
563	DNM1	287.635	1.56581	0.291376	5.37386	7.7069e-08	2.4042e-06
629	CD28	33.3633	1.56575	0.297725	5.25905	1.44805e-07	4.04327e-06
1028	C3AR1	190.862	1.56569	0.333436	4.69563	2.65782e-06	4.54078e-05
2930	FAM131B	160.235	1.56477	0.461472	3.39083	0.000696807	0.0041768
2414	TMIGD2	10.4632	1.56427	0.425406	3.67712	0.000235879	0.00171614
2410	SRPK3	61.1477	1.56385	0.424964	3.67995	0.000233278	0.00170003
3547	KLRD1	38.0429	1.56373	0.501035	3.121	0.00180239	0.00892456
2250	GALNT14	5.71716	1.56363	0.415341	3.76468	0.000166763	0.00130152
6011	NRXN1	2.81411	1.56345	0.68001	2.29916	0.0214957	0.0627959
1577	SYNC	57.9112	1.56262	0.371113	4.21064	2.54652e-05	0.000283606
987	CYBB	710.065	1.56259	0.329622	4.74055	2.13134e-06	3.79258e-05
112	ENG	1701.18	1.5615	0.229188	6.81321	9.54419e-12	1.49665e-09
583	FES	166.04	1.56148	0.292599	5.33661	9.47027e-08	2.85294e-06
553	RAB33A	12.8099	1.56095	0.289538	5.3912	6.99902e-08	2.22285e-06
7925	MIXL1	0.565194	1.56078	0.859622	1.81566	0.0694231	0.153852
6825	IGSF11	2.53322	1.5602	0.749482	2.0817	0.0373695	0.0961641
273	GAL3ST4	224.516	1.55995	0.255778	6.09884	1.06843e-09	6.87357e-08
383	CYTIP	140.971	1.55989	0.271577	5.7438	9.25726e-09	4.23399e-07
640	COL6A1	5656.64	1.55984	0.29746	5.24389	1.57229e-07	4.3147e-06
1053	NLRP3	61.6751	1.55984	0.333938	4.67103	2.99693e-06	5.00125e-05
3331	ATP6V1B1	7.28147	1.55981	0.486193	3.20821	0.00133563	0.00704222
5841	GRIK4	1.48781	1.55979	0.664925	2.34581	0.0189856	0.0570869
1203	HLA-DRB5	714.813	1.5596	0.344649	4.5252	6.03392e-06	8.80912e-05
138	TNFAIP8L2	44.2857	1.55877	0.234547	6.64586	3.01461e-11	3.83664e-09
168	DOK3	131.374	1.55819	0.240238	6.48602	8.81319e-11	9.21346e-09
1831	PCDHB5	13.2191	1.55806	0.386953	4.02648	5.66178e-05	0.000543127
1396	FAM163A	6.11863	1.55796	0.358845	4.34158	1.41461e-05	0.000177843
6499	C16orf89	20.6297	1.55655	0.719182	2.16434	0.0304384	0.0822573
1747	DAPP1	127.228	1.55507	0.379352	4.09927	4.14453e-05	0.000416491
7384	CRTAC1	8.09316	1.55501	0.800589	1.94233	0.0520971	0.12388
8508	SFRP5	4.90076	1.55394	0.92603	1.67807	0.0933335	0.192672
785	PALMD	75.2702	1.55306	0.309174	5.02327	5.07993e-07	1.13654e-05
5995	VENTX	128.944	1.55287	0.673859	2.30445	0.0211976	0.0621007
6996	PGA4	0.461959	1.55276	0.762806	2.03559	0.0417917	0.104885
8850	LINGO3	2.5533	1.55276	0.971344	1.59857	0.109917	0.218132
469	IL6R	146.436	1.55211	0.280448	5.53439	3.1231e-08	1.16953e-06
7650	VSTM1	1.96452	1.54914	0.822294	1.88393	0.0595746	0.136772
3492	RNF175	2.01038	1.54891	0.493323	3.13974	0.00169098	0.00850476
1038	CD163	350.95	1.54854	0.330474	4.68581	2.78858e-06	4.71375e-05
2292	FAP	320.374	1.54747	0.413318	3.74402	0.000181097	0.0013877
6570	HRH4	1.7184	1.54702	0.72244	2.14138	0.0322433	0.0861933
2619	44077	66.0881	1.54626	0.434219	3.561	0.00036944	0.00247801
5765	FBXW10	1.66598	1.54516	0.653897	2.36301	0.0181272	0.0552243
267	C1S	2825.15	1.545	0.252203	6.12605	9.00902e-10	5.92605e-08
906	SPN	154.479	1.54427	0.317869	4.8582	1.18458e-06	2.29634e-05
1195	TMEM156	8.49845	1.54398	0.340502	4.53443	5.77591e-06	8.4889e-05
4603	AQP9	172.617	1.54313	0.565657	2.72804	0.00637128	0.0243047
1266	COL1A2	31406.4	1.54281	0.346461	4.45305	8.46588e-06	0.000117446
691	FAIM3	88.8007	1.54172	0.298769	5.16023	2.46646e-07	6.26894e-06
415	LOC441869	25.2782	1.54082	0.272476	5.65489	1.55942e-08	6.585e-07
2826	C11orf21	6.36992	1.53956	0.446688	3.44661	0.000567677	0.00352799
695	FAM19A5	64.3067	1.53951	0.298954	5.14964	2.60982e-07	6.59515e-06
8901	TMEM212	0.552033	1.53843	0.967594	1.58995	0.111846	0.220706
20136	SNTG2	0.449023	1.53802	0.997286	1.54221	0.123023	NA
2501	KCNMA1	198.998	1.53789	0.42426	3.62487	0.000289101	0.00203018
806	FGL2	344.647	1.53763	0.30862	4.98226	6.28448e-07	1.36941e-05
12768	TMEM229A	0.54862	1.53738	1.87542	0.819755	0.412356	0.567215
845	TAL1	26.2222	1.53677	0.31153	4.93297	8.09875e-07	1.68329e-05
3346	FCGR3B	76.1446	1.53673	0.480123	3.2007	0.00137096	0.00719611
3553	MT1H	58.5574	1.53517	0.492212	3.11891	0.0018152	0.00897267
916	SUSD2	87.0828	1.53481	0.316676	4.84663	1.25578e-06	2.40779e-05
1097	GGTA1	39.7123	1.53481	0.331754	4.62636	3.72156e-06	5.95822e-05
8136	TMEM213	1.37868	1.53388	0.867284	1.76861	0.0769595	0.166131
3182	LOC388588	13.6495	1.53312	0.468366	3.27334	0.00106284	0.00586633
4646	KLRC3	3.47802	1.53249	0.564954	2.71259	0.00667604	0.025237
7369	C21orf88	9.77793	1.53169	0.787193	1.94577	0.051683	0.123179
4023	PDZRN4	8.72659	1.53134	0.521478	2.93654	0.00331895	0.0144915
82	IL16	205.331	1.53113	0.215138	7.11698	1.10314e-12	2.36274e-10
3820	ALOX15	31.7736	1.53	0.507764	3.0132	0.00258507	0.0118852
4115	TNIP3	29.2385	1.52958	0.526621	2.90451	0.00367826	0.015699
282	SERPINF1	989.042	1.52909	0.251859	6.07122	1.26939e-09	7.9058e-08
2999	ENTPD8	386.731	1.52857	0.455154	3.35837	0.000784036	0.00459154
386	GLI1	64.3431	1.52856	0.266798	5.72928	1.00857e-08	4.58901e-07
1986	RGS9	11.8241	1.52854	0.389329	3.92608	8.63416e-05	0.000763554
4873	XKR9	61.8076	1.52829	0.580353	2.63338	0.00845408	0.0304697
7180	FMN2	10.089	1.52748	0.76818	1.98844	0.0467627	0.114386
5965	NPHS1	6.11467	1.52691	0.660021	2.31342	0.0206994	0.0609416
298	CLIP3	176.189	1.52607	0.253322	6.02423	1.69921e-09	1.00145e-07
1559	CD226	12.4416	1.52606	0.361552	4.22085	2.43381e-05	0.000274182
5096	DIRC3	1.07533	1.52599	0.595985	2.56044	0.0104539	0.0360288
573	FXYD6	256.152	1.5256	0.285001	5.35297	8.65242e-08	2.65205e-06
1070	CAMK1G	5.17801	1.52522	0.327419	4.65829	3.18841e-06	5.22858e-05
1173	TMEM90B	36.1312	1.52493	0.334312	4.5614	5.08127e-06	7.60805e-05
371	EHD2	948.703	1.52437	0.264291	5.76776	8.033e-09	3.80279e-07
6828	TSHR	0.778421	1.52428	0.732366	2.08131	0.0374056	0.0962148
756	CHST11	87.6245	1.52424	0.301037	5.06329	4.12083e-07	9.57329e-06
1496	CD180	54.9713	1.52407	0.357739	4.26029	2.04163e-05	0.000239687
448	PDE1B	24.2509	1.52342	0.272881	5.58271	2.368e-08	9.28332e-07
731	TIE1	269.065	1.52318	0.298941	5.09526	3.4827e-07	8.36754e-06
18097	DAZ2	0.263329	1.52316	2.94	0.518083	0.604401	NA
926	EVI2B	209.43	1.52312	0.315278	4.83105	1.35813e-06	2.57082e-05
750	FAM110B	28.6071	1.52276	0.300299	5.07081	3.96131e-07	9.27633e-06
1084	EBF4	78.6635	1.52222	0.327652	4.64584	3.38702e-06	5.48765e-05
6522	KRT5	13.8898	1.5222	0.705579	2.15738	0.0309761	0.0834151
992	ANTXR1	1847.97	1.52212	0.321425	4.73554	2.18474e-06	3.86801e-05
1088	AQP1	1502.6	1.52198	0.327924	4.64128	3.46258e-06	5.58945e-05
407	LST1	74.1263	1.52145	0.267626	5.68497	1.30836e-08	5.64588e-07
7060	DI1	0.552161	1.5214	0.75323	2.01983	0.0434007	0.107936
264	GPR124	822.252	1.52096	0.247783	6.13827	8.34248e-10	5.54996e-08
2545	DJC5B	7.3873	1.52084	0.421671	3.6067	0.000310113	0.00214001
2253	FAM26F	92.0348	1.52079	0.404027	3.76409	0.000167156	0.00130304
1244	HLA-DRA	7544.14	1.52006	0.339704	4.47468	7.65262e-06	0.000107927
2335	STEAP4	115.825	1.52004	0.408283	3.72301	0.000196863	0.00148073
778	TNF	26.8979	1.51995	0.30193	5.0341	4.80087e-07	1.08377e-05
421	GNGT2	12.7333	1.51945	0.26915	5.64535	1.64848e-08	6.87704e-07
1911	PTH1R	4.6927	1.51902	0.382755	3.96865	7.22819e-05	0.000664305
1044	HLA-DOB	27.7331	1.5187	0.324484	4.68036	2.86371e-06	4.81756e-05
5227	CCL23	3.06532	1.51845	0.602912	2.51853	0.0117845	0.0395888
3340	LOC254559	4.50337	1.51831	0.473734	3.20499	0.00135069	0.00710244
8894	CASP12	0.781153	1.51798	0.95415	1.59092	0.111627	0.22043
2429	GAPT	10.68	1.51786	0.413965	3.66665	0.000245749	0.00177617
473	EFS	60.9122	1.51783	0.274851	5.52237	3.34451e-08	1.24185e-06
1158	RTN4RL2	16.2909	1.51727	0.331604	4.57556	4.74944e-06	7.20332e-05
587	RAB3IL1	146.227	1.51537	0.284196	5.33213	9.70701e-08	2.90433e-06
477	GAS7	316.065	1.51526	0.274966	5.51073	3.57346e-08	1.31574e-06
213	ADORA2A	80.0097	1.51524	0.24034	6.30455	2.89032e-10	2.38323e-08
4486	SDR16C5	330.26	1.51509	0.548188	2.76381	0.00571302	0.0223669
3205	CDO1	6.08596	1.51436	0.463953	3.26403	0.00109838	0.00601337
393	CFB	3810.76	1.51364	0.265206	5.70742	1.14705e-08	5.11409e-07
2796	C19orf38	26.826	1.51352	0.436636	3.46631	0.000527658	0.00331447
6755	MAPK4	4.08158	1.5133	0.721487	2.09748	0.0359514	0.0934676
3917	FAM159A	5.25194	1.51312	0.509156	2.97182	0.00296036	0.0132736
7875	LGI3	2.77686	1.51245	0.828288	1.82599	0.0678516	0.151312
19669	RD3	0.30195	1.51234	1.1866	1.27451	0.202482	NA
9890	C15orf54	0.785125	1.51188	1.09708	1.37809	0.168176	0.298633
881	ZBTB32	9.50581	1.51184	0.309225	4.88912	1.01289e-06	2.01923e-05
171	RAB34	226.91	1.51175	0.233617	6.47107	9.73084e-11	9.97456e-09
2345	TMEM163	32.6835	1.51137	0.406536	3.71768	0.000201059	0.00150584
930	REM1	14.6375	1.5113	0.313514	4.82052	1.43185e-06	2.70404e-05
831	CPZ	207.55	1.51125	0.305694	4.94367	7.6664e-07	1.61833e-05
7798	CLNK	0.654526	1.51116	0.819174	1.84473	0.0650765	0.146563
1724	CARNS1	18.6792	1.51103	0.367335	4.1135	3.897e-05	0.000396907
4199	TAS1R3	57.7509	1.51064	0.525273	2.87591	0.0040287	0.0168509
712	WNT2	165.908	1.51041	0.295267	5.1154	3.13069e-07	7.72251e-06
848	LRRN4CL	41.4737	1.51008	0.306304	4.93	8.223e-07	1.70182e-05
1477	FBN1	1792.4	1.50955	0.352971	4.27671	1.89679e-05	0.000225547
166	ARHGAP25	117.754	1.5093	0.23184	6.51009	7.51081e-11	7.94652e-09
1567	ADAM28	75.8145	1.50865	0.357958	4.21461	2.50215e-05	0.000280442
2915	TMPRSS3	284.073	1.50857	0.444016	3.39755	0.000679924	0.00409657
1323	DERL3	290.093	1.50834	0.342414	4.40502	1.05776e-05	0.000140406
3927	JSRP1	43.4952	1.50769	0.507825	2.96891	0.00298853	0.0133658
8022	LCNL1	0.546229	1.50733	0.840431	1.79352	0.0728899	0.159582
2837	SLC1A2	4.32205	1.50725	0.438051	3.44082	0.000579962	0.00359142
17644	AQP10	0.39397	1.50695	1.69965	0.886623	0.375282	NA
3079	ZNF843	3.19738	1.50574	0.45288	3.32481	0.000884779	0.00504689
1168	FAM46B	21.2836	1.50509	0.329614	4.56621	4.96629e-06	7.46133e-05
190	ARHGEF6	178.185	1.50468	0.236196	6.37048	1.88438e-10	1.73274e-08
506	SLC2A6	124.76	1.50416	0.275375	5.46223	4.70183e-08	1.63198e-06
9585	SLC17A8	0.712938	1.50302	1.04122	1.44351	0.148876	0.272792
1329	CPLX1	197.074	1.50224	0.341254	4.40212	1.07197e-05	0.000141663
566	HEG1	762.849	1.50194	0.28016	5.36101	8.27577e-08	2.56797e-06
6069	WSCD2	3.39101	1.50193	0.658044	2.28241	0.022465	0.0650111
9589	C17orf78	6.16564	1.50181	1.04075	1.44301	0.149017	0.272937
1092	FAM124A	18.2325	1.50164	0.324179	4.63212	3.61937e-06	5.82116e-05
3250	TCF15	4.0178	1.50153	0.462321	3.2478	0.00116301	0.00628488
6024	CA8	234.924	1.50128	0.653885	2.29593	0.0216796	0.0632071
3246	CDRT1	4.31982	1.50044	0.461786	3.2492	0.00115728	0.00626165
2649	ST6GALC5	46.8315	1.5001	0.422763	3.54832	0.00038769	0.00257041
3499	STMN2	29.7206	1.49873	0.477842	3.13646	0.00171	0.00858323
17787	C1orf173	0.342417	1.49836	1.28517	1.16588	0.243663	NA
224	C20orf160	31.8491	1.49832	0.239284	6.26171	3.80776e-10	2.94606e-08
5482	IGJ	3870.42	1.49806	0.613379	2.4423	0.014594	0.0467558
833	TMTC1	116.3	1.49765	0.302965	4.94331	7.68074e-07	1.61941e-05
1931	CYP27C1	5.84159	1.49748	0.378196	3.95954	7.50951e-05	0.000683011
855	NCF4	202.027	1.49639	0.304107	4.9206	8.62789e-07	1.7723e-05
2483	PTGFR	40.0918	1.49578	0.411402	3.63581	0.000277109	0.00196078
6758	PGC	38.4715	1.4952	0.712924	2.09728	0.035969	0.0934814
1850	MNDA	104.085	1.49516	0.372182	4.01728	5.88725e-05	0.000558341
6035	CLEC18C	2.3157	1.49512	0.652216	2.29237	0.0218842	0.063671
1778	PHYHIP	15.2304	1.49477	0.367284	4.06978	4.7058e-05	0.000464931
7128	HOXC8	5.53722	1.49421	0.746424	2.00183	0.0453029	0.111624
630	ZEB2	348.204	1.49402	0.284123	5.25837	1.45339e-07	4.05172e-06
2181	MCTP1	60.9156	1.49386	0.393584	3.79552	0.000147334	0.00118644
1449	MUSTN1	14.2459	1.49377	0.347468	4.29901	1.71565e-05	0.000207951
1072	NTNG2	29.3129	1.49373	0.320689	4.65787	3.19493e-06	5.23438e-05
4550	GRIN2C	38.973	1.49368	0.5442	2.74472	0.0060562	0.0233797
1762	FCGR1A	46.5235	1.49362	0.366223	4.07843	4.53403e-05	0.000451936
409	STARD8	84.6959	1.49349	0.263191	5.67456	1.39049e-08	5.97168e-07
783	AG2	372.625	1.49313	0.297088	5.02588	5.01137e-07	1.12264e-05
6852	KCNJ4	3.90414	1.493	0.719394	2.07535	0.0379538	0.0972829
3430	HSPB6	183.085	1.49269	0.472015	3.16239	0.0015648	0.0080106
869	C1orf162	79.7621	1.49231	0.304251	4.90489	9.34814e-07	1.88931e-05
20349	TSSK1B	0.390694	1.49202	1.10002	1.35636	0.174985	NA
10667	SYT4	1.32308	1.49105	1.22269	1.21948	0.222662	0.366609
7967	CGB	1.15155	1.49102	0.825635	1.80591	0.0709323	0.156375
1413	CYSLTR1	14.5213	1.4907	0.344806	4.32329	1.53716e-05	0.000190997
6933	ISM2	91.6345	1.48931	0.725418	2.05303	0.0400693	0.101517
18742	LHFPL1	0.342348	1.48923	1.3216	1.12684	0.259811	NA
2155	KCP	29.9101	1.48851	0.390135	3.81537	0.000135978	0.00110821
2311	EMR1	10.084	1.48847	0.398669	3.73359	0.000188768	0.00143458
2733	SPHK1	277.696	1.48752	0.424508	3.50411	0.00045813	0.00294407
753	NLRC4	24.7226	1.48718	0.293536	5.06644	4.05332e-07	9.45398e-06
2791	KRT86	6.57224	1.48581	0.428028	3.4713	0.000517948	0.00325864
1181	HLA-DMB	654.13	1.4858	0.326565	4.54978	5.3702e-06	7.98618e-05
1390	BHLHA15	13.0192	1.4855	0.341842	4.34558	1.38911e-05	0.000175518
1710	SNCG	23.8429	1.48492	0.36034	4.12089	3.77404e-05	0.000387623
1919	PARP15	13.6248	1.48476	0.374462	3.96505	7.33793e-05	0.000671579
1122	CCDC8	54.7904	1.48471	0.322766	4.59997	4.22557e-06	6.61306e-05
1418	C17orf87	16.9993	1.48456	0.343765	4.31854	1.57065e-05	0.000194464
2941	ZBED2	13.6514	1.48368	0.438424	3.38412	0.000714057	0.00426419
17808	C20orf201	0.301442	1.48245	1.53501	0.965756	0.334166	NA
781	PRR16	52.9439	1.48244	0.294872	5.0274	4.97169e-07	1.11803e-05
1108	CD300C	23.8187	1.48149	0.321094	4.61388	3.95226e-06	6.26476e-05
460	GLT8D2	120.82	1.48073	0.266537	5.55545	2.76898e-08	1.05721e-06
1252	SP140	49.0282	1.47971	0.331119	4.46883	7.86493e-06	0.000110329
3217	MB	46.7015	1.47885	0.453495	3.261	0.00111019	0.00606103
7790	DPEP3	0.649408	1.47877	0.800865	1.84646	0.0648251	0.146152
3095	FLJ40330	19.5271	1.47861	0.445485	3.31909	0.000903105	0.00512479
633	CERCAM	655.601	1.47844	0.281777	5.24686	1.54711e-07	4.29182e-06
3945	LOC151174	2.20002	1.47843	0.498731	2.96438	0.00303294	0.0135026
1124	PILRA	79.8613	1.47803	0.321395	4.59879	4.24948e-06	6.61698e-05
3497	CXCL9	808.218	1.47786	0.471002	3.1377	0.00170277	0.00855165
7361	IGLL3	0.773773	1.47774	0.758863	1.94731	0.0514978	0.122871
2687	STAB2	5.57976	1.47705	0.418314	3.53097	0.000414042	0.00270685
2400	LAMC3	76.0059	1.47696	0.400865	3.68443	0.000229214	0.00167737
10485	43900	0.642882	1.47583	1.17116	1.26015	0.207616	0.347769
853	SEMA3G	99.3632	1.47537	0.299478	4.92645	8.37356e-07	1.72552e-05
4709	I	3.51536	1.47532	0.547882	2.69277	0.0070861	0.0264288
1163	OSCAR	71.1296	1.47476	0.322686	4.57027	4.87091e-06	7.35579e-05
686	EHD3	120.367	1.47424	0.284855	5.17542	2.27397e-07	5.82182e-06
1215	KIF17	9.44431	1.47364	0.326653	4.51131	6.44272e-06	9.31304e-05
603	BASP1	271.398	1.47351	0.277705	5.30601	1.1205e-07	3.26357e-06
531	TSHZ3	106.259	1.47349	0.271453	5.42817	5.69359e-08	1.88317e-06
3411	IL1RL1	11.1327	1.47348	0.464526	3.17201	0.00151386	0.00779249
7144	VIT	1.2012	1.47346	0.737378	1.99824	0.0456908	0.112328
3208	TSPAN32	5.83953	1.47317	0.451327	3.26409	0.00109815	0.00601337
1453	PEG3	15.1673	1.47296	0.342751	4.29747	1.7276e-05	0.000208884
2139	KL	24.6413	1.47212	0.384657	3.82709	0.000129669	0.00106469
3446	PRDM16	66.7343	1.47075	0.465942	3.1565	0.00159677	0.00813814
884	RBP5	26.1857	1.47005	0.301068	4.88278	1.04598e-06	2.07812e-05
3316	LTK	88.0024	1.4698	0.457299	3.2141	0.00130855	0.00693139
1642	THEMIS	16.6691	1.46929	0.352967	4.16269	3.14527e-05	0.000336421
2211	ADAMTS3	12.2637	1.46863	0.388293	3.78228	0.000155399	0.00123441
694	RUNX2	178.698	1.46855	0.285007	5.15269	2.56772e-07	6.49811e-06
424	PLXND1	1689.24	1.46837	0.260444	5.63794	1.72095e-08	7.12855e-07
5782	GFI1B	5.40452	1.46835	0.622434	2.35905	0.0183216	0.0556332
747	PRPH2	7.66959	1.4676	0.289265	5.07356	3.90434e-07	9.17964e-06
988	ATP10A	95.7952	1.46728	0.309572	4.73971	2.14023e-06	3.80454e-05
8290	WNT9B	0.763764	1.46689	0.848772	1.72825	0.083944	0.177842
7118	GATA1	0.645104	1.46673	0.731825	2.00421	0.0450472	0.11115
1652	C17orf60	6.76294	1.4665	0.352612	4.15897	3.19692e-05	0.000339876
3333	GPR141	4.09083	1.46646	0.457222	3.20733	0.00133973	0.0070596
8020	MYBPH	0.585917	1.46609	0.816943	1.7946	0.0727168	0.159243
3838	SLC34A3	14.557	1.46602	0.487888	3.00483	0.00265728	0.0121599
1732	HLA-DQB1	1012.14	1.46576	0.356877	4.10719	4.0051e-05	0.000406129
12076	TNR	0.478798	1.46572	1.5434	0.94967	0.34228	0.497802
2697	TLE6	18.6483	1.46546	0.415843	3.52406	0.000424981	0.0027675
2703	GRM2	4.43586	1.46544	0.416235	3.52069	0.000430429	0.00279675
5915	CLEC6A	2.33664	1.46521	0.6298	2.32646	0.0199938	0.0593598
7030	PM20D1	0.697454	1.4651	0.72238	2.02816	0.0425437	0.106287
6266	CREG2	5.23449	1.4637	0.657496	2.22617	0.0260029	0.0728838
1221	TRIL	112.236	1.46361	0.324605	4.50888	6.51695e-06	9.37899e-05
710	PDGFRA	826.991	1.4621	0.28559	5.11957	3.06225e-07	7.57498e-06
577	ARHGAP31	315.922	1.46194	0.273442	5.34644	8.9699e-08	2.72558e-06
7535	HTR3A	4.0672	1.46154	0.76508	1.9103	0.0560941	0.13073
1284	SYPL2	9.01735	1.46131	0.329291	4.43774	9.09099e-06	0.000124362
59	GPSM3	320.929	1.4613	0.19903	7.34208	2.10301e-13	6.26019e-11
1294	SLCO2A1	479.459	1.46123	0.329797	4.43069	9.39314e-06	0.00012749
1089	RAB42	19.1939	1.46062	0.315141	4.63482	3.57253e-06	5.76165e-05
5456	TDRD9	2.571	1.46053	0.596108	2.45011	0.0142814	0.0459723
10078	CPN2	0.578708	1.46027	1.08979	1.33996	0.18026	0.314065
278	CDR2L	450.373	1.45956	0.239879	6.08454	1.16823e-09	7.35398e-08
1332	C5AR1	248.96	1.45918	0.331816	4.39756	1.09475e-05	0.000144239
1508	PDZK1IP1	2304.43	1.4582	0.342888	4.2527	2.11209e-05	0.000245986
1259	ADAMTS4	476.859	1.45678	0.32647	4.46223	8.11112e-06	0.00011315
2778	TFAP2E	17.6136	1.45584	0.418623	3.4777	0.000505744	0.0031974
7832	C20orf197	0.58072	1.45557	0.792465	1.83676	0.0662446	0.148551
1236	SPOCD1	50.2179	1.45556	0.324474	4.4859	7.26062e-06	0.00010317
2523	CETP	11.015	1.45554	0.402623	3.61515	0.000300178	0.00208986
1794	SRL	11.7905	1.45531	0.358915	4.05477	5.01845e-05	0.000491299
518	VAMP5	229.166	1.45447	0.267058	5.44628	5.14328e-08	1.74385e-06
1833	TREM2	95.4137	1.45446	0.361315	4.02547	5.68611e-05	0.000544818
4986	FBXO2	142.988	1.45284	0.55984	2.59511	0.00945617	0.033309
2001	B3GAT1	6.01637	1.45181	0.370902	3.91426	9.06823e-05	0.000795531
1552	MN1	112.135	1.45153	0.34356	4.22497	2.38977e-05	0.000270435
1707	IL23A	48.1272	1.45147	0.352178	4.12139	3.76585e-05	0.000387008
3730	MUC6	16.3723	1.45096	0.476008	3.04819	0.00230221	0.0108401
2469	C1QTNF7	14.6608	1.45038	0.397747	3.6465	0.000265837	0.00189101
2946	UNC5C	8.40096	1.45032	0.428966	3.38097	0.000722301	0.0043061
19803	SLC4A1	0.423797	1.45005	1.21412	1.19432	0.232352	NA
2007	CYP21A2	6.80945	1.45005	0.370937	3.90915	9.26226e-05	0.000810529
1228	CD300LB	12.2208	1.4499	0.322259	4.49916	6.82219e-06	9.74924e-05
1964	ELN	934.017	1.44901	0.368036	3.93715	8.24545e-05	0.000737215
1370	FAM26E	64.6907	1.44869	0.331646	4.36819	1.25279e-05	0.000160604
7126	ROPN1L	1.18084	1.44825	0.723177	2.00262	0.0452177	0.111445
1825	ZDHHC15	5.35213	1.44775	0.359197	4.03053	5.5652e-05	0.000535571
2231	MATK	31.6462	1.44584	0.383304	3.77204	0.000161917	0.00127466
7194	PLP1	7.7681	1.44503	0.727601	1.98602	0.0470314	0.11482
6869	ATCAY	1.02754	1.44478	0.697748	2.07063	0.0383935	0.0981522
4301	HS3ST2	15.9221	1.44408	0.508836	2.83801	0.0045396	0.0185373
814	APOL3	362.495	1.44325	0.290441	4.96915	6.72461e-07	1.45091e-05
4147	psiTPTE22	31.3529	1.44248	0.498959	2.89098	0.00384039	0.0162645
957	PRSS36	50.2987	1.44241	0.302105	4.77453	1.8013e-06	3.30577e-05
4642	STK31	112.851	1.44213	0.53131	2.7143	0.00664159	0.0251285
1793	NKX3-2	20.4954	1.4421	0.35561	4.0553	5.00698e-05	0.00049045
2762	CCRL1	28.9482	1.44195	0.413436	3.48772	0.000487157	0.00309773
1565	FOXF2	111.648	1.44181	0.342018	4.2156	2.49117e-05	0.000279568
20438	XKR4	0.421619	1.44067	1.05004	1.37201	0.170059	NA
6214	C3orf57	11.3872	1.44056	0.642455	2.24227	0.024944	0.0705006
432	BATF3	27.3565	1.4397	0.256296	5.61732	1.9394e-08	7.88464e-07
2605	ADAMTS12	149.772	1.4389	0.403329	3.56756	0.000360326	0.00242933
234	VASH1	394.68	1.4372	0.230207	6.24307	4.29064e-10	3.22036e-08
1769	S100B	45.5967	1.43685	0.352548	4.07562	4.58912e-05	0.000455618
1322	RGL4	11.236	1.43684	0.326156	4.40539	1.05595e-05	0.000140285
7046	SCEL	26.4545	1.43666	0.710011	2.02343	0.0430291	0.107255
1025	ADAMTS7	185.76	1.43654	0.305698	4.69922	2.61153e-06	4.47041e-05
3176	CAPN11	3.22374	1.43604	0.438376	3.2758	0.00105361	0.0058264
5396	CHST5	332.162	1.43569	0.582182	2.46605	0.0136611	0.0444644
5817	GALNT9	9.4246	1.43556	0.610918	2.34985	0.0187812	0.0566857
3166	HLA-DRB6	213.231	1.43428	0.436666	3.28462	0.00102122	0.00566508
8463	SYT6	0.516926	1.43418	0.850229	1.68681	0.0916391	0.190176
7055	OCA2	24.0064	1.43418	0.709628	2.02103	0.0432771	0.107736
1140	CPVL	359.968	1.43399	0.312253	4.5924	4.38168e-06	6.75048e-05
1297	FMOD	1475.36	1.43381	0.323864	4.4272	9.54658e-06	0.000129173
5626	RASGEF1A	61.4079	1.43375	0.596741	2.40263	0.0162777	0.0508151
688	FAM176B	152.966	1.43312	0.277533	5.16379	2.42002e-07	6.17774e-06
493	C17orf107	27.9355	1.43253	0.261335	5.48157	4.21568e-08	1.50182e-06
381	RAMP2	171.872	1.43159	0.249155	5.74576	9.151e-09	4.21835e-07
3511	KP7	10.2336	1.43123	0.456781	3.1333	0.0017285	0.00864643
2401	FAM49A	37.5987	1.4311	0.388434	3.68427	0.00022936	0.00167773
994	CD33	32.7062	1.43058	0.302177	4.73426	2.19856e-06	3.88464e-05
5095	SLC8A2	13.8738	1.42961	0.558313	2.56059	0.0104495	0.0360216
3194	NRG1	21.0508	1.42811	0.436798	3.2695	0.00107737	0.0059242
728	FZD2	93.7481	1.42587	0.279689	5.09806	3.43147e-07	8.26707e-06
2526	CFD	314.583	1.42583	0.394648	3.61292	0.000302765	0.00210463
3137	ZFHX4	36.4012	1.42512	0.432036	3.29861	0.00097164	0.00543988
1845	SLC24A3	153.936	1.42503	0.354413	4.02081	5.79973e-05	0.000552245
6017	KIRREL2	2.64888	1.42448	0.619878	2.29801	0.0215615	0.0629356
7097	TMC2	3.74295	1.42422	0.708371	2.01055	0.0443728	0.10981
3561	CATSPER1	2.56853	1.42386	0.45682	3.1169	0.00182766	0.00900902
4129	ZNF804A	6.471	1.42297	0.490996	2.89813	0.003754	0.0159679
4255	CLEC12A	14.8759	1.42248	0.4975	2.85925	0.00424646	0.0175232
3298	SHISA3	19.0096	1.42214	0.441701	3.21969	0.00128331	0.00683199
9255	SLITRK2	1.03025	1.42208	0.938907	1.51461	0.129871	0.246453
1441	CTSF	288.41	1.42208	0.330303	4.30537	1.66706e-05	0.000202928
1067	PCDHB4	20.7787	1.42004	0.304615	4.66174	3.13541e-06	5.15611e-05
1331	COL5A1	5298.97	1.41939	0.322579	4.40012	1.08191e-05	0.000142762
800	VCAM1	295.048	1.41906	0.284172	4.99366	5.92459e-07	1.30067e-05
1307	CD48	148.73	1.41853	0.321077	4.41802	9.96098e-06	0.000133852
6975	HOXC6	31.6463	1.41822	0.694603	2.04178	0.0411738	0.103675
8844	LOC100144604	1.57474	1.41777	0.886165	1.5999	0.109621	0.217668
6749	MAP1LC3C	0.960707	1.41715	0.675268	2.09865	0.0358479	0.0932873
1725	SAMSN1	126.282	1.41678	0.344429	4.11342	3.89834e-05	0.000396907
8016	HPR	0.881826	1.41627	0.788964	1.7951	0.0726371	0.159147
976	FOXS1	46.4299	1.41577	0.298371	4.74498	2.08522e-06	3.74295e-05
635	A4GALT	174.721	1.41571	0.269917	5.245	1.56282e-07	4.29544e-06
1328	TMEM220	36.7042	1.41559	0.321504	4.40303	1.06751e-05	0.000141189
989	IGDCC4	104.934	1.41557	0.298728	4.73865	2.15152e-06	3.82074e-05
2277	INHBA	211.266	1.41554	0.377516	3.74963	0.000177096	0.00136598
6939	CNTN2	2.61413	1.41545	0.689661	2.05238	0.0401325	0.101577
3613	CYP1B1	90.5886	1.41384	0.456796	3.09512	0.00196733	0.0095633
70	PLEKHO1	403.838	1.41342	0.194958	7.24989	4.17111e-13	1.04653e-10
302	SYTL3	53.9432	1.41288	0.235272	6.00528	1.90997e-09	1.11076e-07
1269	ADAMTS1	472.533	1.41283	0.31739	4.45142	8.53056e-06	0.000118063
3370	ATP8A2	2.41283	1.41251	0.442948	3.18889	0.00142821	0.0074421
722	CDH11	791.782	1.41209	0.27652	5.10664	3.27935e-07	7.97718e-06
5801	MSLN	1556.08	1.41194	0.599957	2.35341	0.0186022	0.0563243
2048	LYVE1	48.7064	1.41181	0.363428	3.88469	0.00010246	0.000878664
2894	CAC2D3	3.2698	1.4118	0.414398	3.40687	0.000657113	0.00398786
1136	LCP2	328.395	1.41167	0.307265	4.59429	4.34233e-06	6.7134e-05
19019	NCR00175	0.372635	1.4109	1.5448	0.913321	0.361074	NA
661	SPON2	1325.07	1.41026	0.27101	5.20371	1.95353e-07	5.19059e-06
674	GPX3	449.446	1.40852	0.271588	5.18624	2.14585e-07	5.59162e-06
1903	COL12A1	4766.36	1.40845	0.354533	3.97269	7.10644e-05	0.000655862
971	VWF	2133.31	1.40807	0.296149	4.75461	1.98833e-06	3.5964e-05
2385	BCAT1	223.194	1.40776	0.381314	3.69187	0.000222614	0.00163932
689	ALOX5AP	218.237	1.4071	0.272575	5.16227	2.43972e-07	6.21899e-06
1993	ESR1	8.20275	1.40636	0.35884	3.91919	8.88454e-05	0.000782936
20451	ZCCHC5	0.416629	1.40603	1.43767	0.977996	0.328076	NA
9334	CAMP	0.516021	1.40506	0.937291	1.49907	0.133856	0.251866
5746	HMP19	3.77972	1.40494	0.593757	2.36619	0.0179721	0.0549392
5646	SPDEF	575.603	1.40487	0.58654	2.39519	0.0166119	0.0516747
470	ENOX1	15.5021	1.40291	0.253598	5.53202	3.16572e-08	1.18297e-06
3534	CDKN2A	157.082	1.40284	0.449019	3.12424	0.00178264	0.008856
2147	TLR1	79.5899	1.40244	0.366777	3.82369	0.000131468	0.00107607
1253	GJA5	162.602	1.40234	0.313878	4.4678	7.90267e-06	0.00011077
3336	DUSP4	436.298	1.40211	0.437269	3.20651	0.00134355	0.00706916
959	FERMT3	428.009	1.40153	0.293643	4.77289	1.81598e-06	3.32576e-05
4195	PPFIA2	3.54155	1.40124	0.487171	2.87627	0.00402403	0.0168472
1637	TLR7	34.9853	1.40071	0.336126	4.16723	3.08328e-05	0.000330799
1234	TLR6	14.4866	1.40047	0.311832	4.49113	7.08477e-06	0.000100836
545	MAPK11	80.4334	1.40001	0.259094	5.40351	6.53503e-08	2.10596e-06
5707	KRT17	441.473	1.39868	0.588981	2.37474	0.0175611	0.0540434
5324	NKAIN1	4.49106	1.3984	0.561805	2.48913	0.0128057	0.042244
3992	CXCR1	23.7591	1.39808	0.474488	2.9465	0.00321395	0.0141399
1474	HGF	23.5289	1.39806	0.326696	4.27939	1.87406e-05	0.000223298
3687	ZNF385D	3.21165	1.3975	0.455921	3.06522	0.00217513	0.0103612
1165	KIAA1462	389.23	1.39703	0.305813	4.56824	4.91846e-06	7.41484e-05
18057	CTAG2	0.279608	1.39656	2.41965	0.577175	0.563821	NA
2331	B4GALNT1	21.7716	1.39655	0.37473	3.72681	0.000193918	0.00146108
4608	FAM19A1	4.92849	1.39638	0.512077	2.72689	0.00639345	0.0243733
88	IFFO1	111.649	1.3951	0.198216	7.03826	1.94656e-12	3.88494e-10
2601	PHOSPHO1	10.3183	1.39472	0.390622	3.57052	0.000356279	0.00240574
1230	SAMD14	33.0004	1.39386	0.309843	4.4986	6.84033e-06	9.76721e-05
1080	CHST15	350.812	1.39363	0.299897	4.64703	3.36753e-06	5.47628e-05
907	MYO5A	188.339	1.39247	0.286654	4.85765	1.18786e-06	2.29762e-05
949	SV2A	53.7286	1.39142	0.290631	4.7876	1.68791e-06	3.12379e-05
5916	GPR110	32.6033	1.39123	0.598007	2.32644	0.019995	0.0593598
1324	SVEP1	200.025	1.39101	0.31579	4.40487	1.05846e-05	0.000140406
127	IL3RA	122.424	1.38989	0.206943	6.71627	1.86431e-11	2.57818e-09
1435	IPCEF1	36.2603	1.38988	0.322448	4.3104	1.62962e-05	0.000199449
1169	LOC154761	22.1501	1.38942	0.304262	4.56651	4.95909e-06	7.46133e-05
664	TMEM204	183.566	1.3892	0.267175	5.1996	1.99714e-07	5.28426e-06
2668	ICOS	30.5751	1.38918	0.392581	3.53858	0.000402278	0.00264813
1939	MAB21L2	133.288	1.38826	0.351279	3.95201	7.74968e-05	0.000701948
466	TTYH2	88.8234	1.38757	0.250549	5.53814	3.05708e-08	1.15218e-06
3638	LOC644172	10.6807	1.38742	0.449858	3.08412	0.00204155	0.0098559
1069	TNS1	1395.46	1.38684	0.297681	4.6588	3.18061e-06	5.22555e-05
12405	MYH6	0.45851	1.38635	1.57053	0.882729	0.377383	0.534298
9327	ITLN1	1039.52	1.38624	0.922859	1.50211	0.133068	0.250571
1152	CPAMD8	26.7099	1.3855	0.302489	4.58031	4.64284e-06	7.07832e-05
1293	CLIP4	52.1144	1.38446	0.31241	4.43154	9.35632e-06	0.000127156
673	ZNF385A	302.18	1.38429	0.266891	5.18673	2.14015e-07	5.58558e-06
1353	AMOTL1	302.888	1.38345	0.315903	4.37935	1.19031e-05	0.000154512
2337	CTLA4	44.1539	1.38322	0.37156	3.72273	0.000197083	0.00148111
2185	RIMBP3	19.4309	1.38282	0.364391	3.79487	0.000147719	0.00118736
299	CLEC14A	189.226	1.38237	0.229796	6.01565	1.7917e-09	1.04951e-07
713	RGS19	210.551	1.38192	0.270297	5.11261	3.1774e-07	7.82675e-06
900	ZNF521	79.2111	1.38187	0.283807	4.86907	1.12127e-06	2.19201e-05
3179	IL1RN	406.148	1.38173	0.421963	3.27452	0.0010584	0.00584736
6213	CCR9	2.98841	1.38037	0.615529	2.24257	0.0249247	0.0704575
717	MRAS	138.402	1.37977	0.27	5.11025	3.21728e-07	7.88529e-06
643	PCOLCE	864.074	1.3797	0.263309	5.23986	1.60703e-07	4.3909e-06
4303	LRFN1	38.9209	1.37965	0.486265	2.83725	0.00455043	0.0185729
3131	TRNP1	180.938	1.37963	0.417658	3.30325	0.000955718	0.005361
5348	CHIT1	38.9266	1.37873	0.555838	2.48046	0.0131214	0.0430831
7108	NPPA	1.08639	1.3783	0.686771	2.00693	0.044757	0.110604
858	ST6GALC6	739.538	1.37822	0.280234	4.9181	8.739e-07	1.78885e-05
6316	C8orf34	1.13414	1.37775	0.62319	2.2108	0.0270495	0.075217
679	FBXL7	95.246	1.37771	0.265852	5.18223	2.19247e-07	5.67104e-06
928	TGM2	3816.45	1.37731	0.285076	4.83138	1.3559e-06	2.57082e-05
1202	HLA-DRB1	2313.67	1.37706	0.304033	4.52931	5.91776e-06	8.64673e-05
3071	GLT1D1	5.28088	1.37676	0.413567	3.32899	0.000871622	0.00498516
379	CCDC69	295.948	1.37661	0.239152	5.75621	8.60218e-09	3.99642e-07
3330	PTPRU	349.138	1.37627	0.428966	3.20835	0.00133498	0.00704092
4839	BMPER	25.0525	1.376	0.520426	2.64399	0.00819362	0.0297385
2258	FCGR1C	15.7656	1.37533	0.365753	3.76026	0.00016974	0.00131967
1151	GPR162	26.1013	1.37366	0.299869	4.58087	4.63042e-06	7.06551e-05
2531	CH25H	106.916	1.37358	0.380376	3.61111	0.000304894	0.00211571
6084	ZNF536	4.85035	1.37357	0.60306	2.27767	0.0227464	0.0656631
5225	FABP4	13.0356	1.37339	0.544999	2.51999	0.0117359	0.0394484
1452	MIAT	153.215	1.37283	0.319456	4.2974	1.72811e-05	0.000208884
4268	FOXC2	7.18974	1.37224	0.481038	2.85266	0.00433554	0.0178437
1141	PLCG2	145.999	1.37201	0.298783	4.59198	4.39065e-06	6.75837e-05
7754	LPPR3	1.36947	1.37193	0.738993	1.85648	0.0633849	0.14355
3744	HAPLN4	6.75634	1.37172	0.450497	3.0449	0.00232757	0.0109156
2828	CCL3	189.793	1.36988	0.39759	3.44546	0.000570084	0.00354045
376	SCARF1	155.07	1.36986	0.237913	5.75782	8.52074e-09	3.98005e-07
7022	SULT1E1	4.40321	1.36978	0.675036	2.0292	0.042438	0.106143
1530	REEP6	613.97	1.36971	0.323128	4.23889	2.24626e-05	0.00025785
10061	TMEM90A	0.562468	1.36945	1.01939	1.3434	0.179142	0.312719
2777	CD209	147.903	1.36937	0.393758	3.47771	0.000505721	0.0031974
2378	HHIPL1	42.6195	1.36926	0.370562	3.69508	0.000219815	0.00162353
872	FAM115C	125.251	1.36913	0.27934	4.90128	9.52143e-07	1.91772e-05
1394	MS4A6A	352.909	1.36896	0.315242	4.34256	1.40829e-05	0.000177431
4827	PI15	111.37	1.36858	0.516916	2.64759	0.00810668	0.0294947
223	EVL	352.987	1.36851	0.218291	6.26918	3.62944e-10	2.85847e-08
11283	FGF10	0.922317	1.36825	1.24382	1.10004	0.271315	0.422327
5328	HOMER2	14.2775	1.3679	0.549978	2.48719	0.0128757	0.0424402
1797	ASRGL1	458.932	1.36781	0.337516	4.05258	5.06569e-05	0.000495096
1513	NCAM1	51.8603	1.36772	0.321821	4.24996	2.13813e-05	0.000248195
322	ETS1	1309.35	1.36724	0.230059	5.94299	2.79873e-09	1.52652e-07
387	RAMP3	202.223	1.3662	0.238659	5.72447	1.03756e-08	4.70868e-07
619	GRASP	74.9413	1.36556	0.258347	5.28575	1.25188e-07	3.55197e-06
2538	FBXO27	12.5561	1.36546	0.378296	3.60951	0.000306773	0.00212287
6147	ANKRD45	3.3709	1.36496	0.604655	2.25742	0.0239816	0.0685194
1138	CD300A	156.541	1.36458	0.297124	4.59264	4.37672e-06	6.75037e-05
5507	LBP	5.26063	1.36428	0.559833	2.43694	0.0148123	0.0472311
1930	DTX1	51.5833	1.36425	0.344519	3.95987	7.49895e-05	0.000682404
2639	BEAN	8.94342	1.36412	0.383968	3.55268	0.000381328	0.00253492
1200	DYSF	376.522	1.36411	0.301102	4.5304	5.88735e-06	8.61662e-05
5645	KLRC2	10.5545	1.3634	0.569188	2.39535	0.0166046	0.0516632
1309	FCER1G	334.835	1.36269	0.30866	4.41487	1.01071e-05	0.000135608
904	CEACAM21	14.1781	1.36175	0.280135	4.86105	1.16767e-06	2.26857e-05
2502	NR4A3	94.6398	1.36048	0.375373	3.62435	0.000289692	0.00203352
1018	F2RL3	81.3571	1.36025	0.288878	4.70873	2.49269e-06	4.30051e-05
639	NLGN2	246.287	1.35977	0.259242	5.24518	1.56128e-07	4.29544e-06
2382	KCNMB1	80.2669	1.3597	0.368176	3.69307	0.000221567	0.00163366
4267	C2orf65	1.49402	1.3591	0.476439	2.85261	0.0043362	0.0178437
10775	PRSS45	0.451621	1.35834	1.13233	1.1996	0.230296	0.375377
3659	ICAM4	16.4873	1.358	0.441453	3.07621	0.00209649	0.010063
2820	ADAMTSL3	25.3334	1.35783	0.393643	3.44939	0.000561858	0.00349926
4079	LOC283731	2.39657	1.35782	0.465493	2.91695	0.00353474	0.0152218
2063	SPOCK2	463.611	1.35724	0.350396	3.87343	0.000107313	0.00091359
589	FNDC4	45.0174	1.35635	0.254562	5.32816	9.92108e-08	2.95753e-06
1902	ZNF626	18.5409	1.35607	0.341216	3.97424	7.06041e-05	0.000651956
2641	LIME1	377.355	1.3558	0.381607	3.55287	0.000381051	0.00253492
4058	NRXN2	125.796	1.3556	0.46363	2.92388	0.00345695	0.0149602
681	SLC45A1	15.0289	1.35525	0.261603	5.18054	2.21246e-07	5.70592e-06
1786	LOC388242	12.7502	1.35515	0.333511	4.06328	4.83885e-05	0.000475306
6021	FAM178B	11.0516	1.35465	0.589825	2.2967	0.0216358	0.0631107
1510	PATL2	6.99202	1.3545	0.318672	4.25044	2.13351e-05	0.000247998
1574	GGN	5.57499	1.35437	0.321533	4.21222	2.52872e-05	0.000281981
4493	SYNGR4	4.20084	1.35288	0.490061	2.76063	0.00576899	0.0225508
1354	TRIM22	527.827	1.35276	0.308916	4.37904	1.19206e-05	0.000154624
786	ICAM1	1167.83	1.35275	0.269691	5.01594	5.27742e-07	1.17923e-05
1037	LPHN2	199.938	1.35164	0.288431	4.68621	2.78316e-06	4.71367e-05
2878	FLNC	706.303	1.35152	0.395011	3.42147	0.000622834	0.00380178
582	S1PR1	251.053	1.35127	0.253151	5.33778	9.40933e-08	2.83945e-06
5238	CCL18	435.511	1.35061	0.536907	2.51553	0.0118854	0.0398516
150	PLEKHO2	568.887	1.35018	0.204476	6.6031	4.02639e-11	4.71437e-09
4259	SMTNL1	3.57053	1.35002	0.472175	2.85914	0.00424786	0.0175232
11775	DRD5	0.942075	1.34987	1.33897	1.00814	0.313385	0.46743
2083	FAT3	6.59047	1.34982	0.349637	3.86063	0.000113093	0.000953553
2364	GPR133	44.1801	1.34971	0.364049	3.70751	0.000209305	0.001555
9858	REG3A	4076.4	1.34929	0.97451	1.38459	0.166178	0.296077
527	GIMAP4	222.976	1.34904	0.248424	5.43039	5.62308e-08	1.86817e-06
1034	FLT4	148.345	1.34887	0.287702	4.68842	2.75319e-06	4.67643e-05
1955	GPR183	145.463	1.34812	0.341996	3.94191	8.08344e-05	0.000725815
3396	PDCD1LG2	37.8186	1.34767	0.424007	3.1784	0.00148089	0.00765867
899	ZBTB46	88.8037	1.34716	0.276695	4.86873	1.12317e-06	2.19201e-05
1711	TRIB2	542.118	1.34649	0.326771	4.12061	3.77873e-05	0.000387878
1229	COPZ2	68.3517	1.34589	0.299139	4.49923	6.82001e-06	9.74924e-05
857	CFH	416.257	1.34573	0.273592	4.91876	8.70931e-07	1.78485e-05
4694	C9orf66	6.66482	1.3456	0.498504	2.69926	0.00694929	0.0260013
2709	GHRL	3.04146	1.34443	0.382212	3.5175	0.00043564	0.00282435
1313	C9orf109	7.74287	1.34416	0.304622	4.41257	1.02153e-05	0.000136642
841	CXCL12	454.388	1.34318	0.272219	4.9342	8.04793e-07	1.67993e-05
8771	P2RX2	0.78652	1.34262	0.830365	1.61691	0.105899	0.212051
3641	FCGR2C	40.8797	1.34225	0.435336	3.08326	0.00204748	0.00987365
4271	HYAL1	177.869	1.34206	0.470689	2.85126	0.00435462	0.0179067
3305	SLC2A5	101.565	1.34086	0.416802	3.21701	0.00129536	0.00688365
7531	XCR1	2.28952	1.33984	0.700898	1.9116	0.0559271	0.130427
9031	NKAIN2	20.0709	1.33892	0.85811	1.56031	0.118685	0.230813
8861	APOC1P1	0.779566	1.33888	0.838545	1.59667	0.110338	0.218697
7545	HTR6	1.0002	1.33871	0.70157	1.90816	0.0563699	0.131199
1174	CLIC2	99.7583	1.33821	0.293709	4.55625	5.20745e-06	7.79032e-05
2090	PLA1A	77.0302	1.33784	0.347027	3.85514	0.000115665	0.000971974
523	DENND2A	152.256	1.33748	0.24599	5.43713	5.41459e-08	1.81728e-06
3871	CHRM1	34.953	1.33682	0.447158	2.9896	0.00279339	0.0126738
6961	MYOT	1.25421	1.33666	0.653372	2.04579	0.0407769	0.102882
847	C17orf28	1514.97	1.3354	0.270806	4.9312	8.17241e-07	1.69459e-05
945	CRIP2	651.051	1.33525	0.278381	4.79648	1.61479e-06	3.00112e-05
2489	C1orf70	4.3546	1.33524	0.367426	3.63405	0.000279007	0.00196875
951	ABHD8	115.342	1.33464	0.279045	4.78289	1.72793e-06	3.18929e-05
5763	TUBB2B	66.4574	1.33426	0.564551	2.3634	0.0181081	0.0551852
2017	PTPN7	165.542	1.33421	0.341684	3.90481	9.42978e-05	0.000821096
2794	KCTD12	1366.65	1.33328	0.384521	3.46739	0.000525534	0.00330349
12265	MUC15	0.598125	1.33283	1.46788	0.907993	0.363882	0.521065
1336	SLFN5	278.696	1.33184	0.30293	4.39651	1.10003e-05	0.00014461
1231	WTIP	79.5735	1.3316	0.296226	4.49522	6.94972e-06	9.91535e-05
8803	CASR	0.792193	1.33135	0.827476	1.60893	0.107633	0.21474
1593	ZMYND15	66.3743	1.33031	0.316933	4.19744	2.69953e-05	0.000297626
19157	OR1J2	0.399267	1.32991	1.69246	0.785788	0.431992	NA
18548	IGLL1	0.398721	1.32969	1.21352	1.09574	0.273195	NA
3798	GZMA	117.062	1.32951	0.439955	3.02192	0.00251173	0.0116149
9611	ERVFRDE1	0.650136	1.32864	0.923514	1.43868	0.150241	0.274549
8171	SLC5A5	0.59673	1.32811	0.755227	1.75856	0.0786519	0.169057
12326	FAM163B	0.593401	1.32809	1.47789	0.898639	0.368845	0.525515
606	MMRN2	272.674	1.32789	0.250411	5.30283	1.14021e-07	3.30454e-06
8289	DIO1	0.540413	1.32748	0.767952	1.72859	0.0838821	0.177732
2023	HSPA7	30.2416	1.32728	0.340277	3.9006	9.59539e-05	0.000832628
3939	SV2B	9.56601	1.32727	0.447456	2.96627	0.00301437	0.0134403
3978	COLEC11	16.619	1.3272	0.449076	2.95541	0.00312253	0.0137861
1633	ITGB3	120.252	1.32689	0.318201	4.16997	3.04645e-05	0.000327648
1647	DSEL	40.9774	1.32502	0.318481	4.16042	3.17659e-05	0.00033874
1536	CXorf21	21.0458	1.32477	0.312817	4.23498	2.28575e-05	0.000261358
2442	CRISPLD1	43.1007	1.32455	0.361873	3.66027	0.000251951	0.00181205
488	SYDE1	215.579	1.32427	0.240991	5.49511	3.90478e-08	1.40532e-06
1125	RHOJ	81.8666	1.3228	0.287637	4.59883	4.24865e-06	6.61698e-05
505	CNRIP1	69.7518	1.32147	0.24186	5.46378	4.66112e-08	1.62105e-06
2336	LMOD1	340.273	1.32084	0.354793	3.72285	0.00019699	0.00148105
1942	CDK14	104.652	1.32077	0.334364	3.95011	7.81168e-05	0.00070647
412	WIPF1	658.288	1.3202	0.233084	5.66407	1.47825e-08	6.30159e-07
1770	APBB1	146.472	1.31946	0.323841	4.07441	4.61316e-05	0.000457299
9368	LDLRAD1	0.772441	1.31847	0.886145	1.48787	0.136785	0.256443
1385	CCR1	157.379	1.31831	0.303094	4.34949	1.36452e-05	0.000173033
549	ASAP3	219.79	1.31753	0.244205	5.39518	6.84556e-08	2.1869e-06
4070	C9orf139	3.31487	1.31717	0.451151	2.91958	0.00350509	0.0151253
5722	KCNS1	2.15354	1.31703	0.555389	2.37137	0.0177223	0.0543965
1063	PTPN22	72.1143	1.31697	0.282368	4.66404	3.10067e-06	5.12296e-05
1948	AOC3	451.285	1.31678	0.33356	3.94764	7.89258e-05	0.000711589
5954	BEX1	2.49379	1.31676	0.568833	2.31484	0.0206218	0.0608237
326	TGFB1I1	474.276	1.31577	0.221719	5.9344	2.94923e-09	1.58888e-07
1399	CNTP1	156.435	1.31568	0.303249	4.33862	1.43379e-05	0.000179997
7279	LOC154822	1.63919	1.31388	0.668287	1.96604	0.0492937	0.118948
458	VIM	6916.23	1.31323	0.236332	5.55673	2.74875e-08	1.05407e-06
8687	C12orf63	0.536535	1.31282	0.803517	1.63384	0.102293	0.206811
672	THBD	330.496	1.31257	0.253063	5.18672	2.14035e-07	5.58558e-06
370	HLX	124.357	1.31241	0.227436	5.77043	7.90709e-09	3.7533e-07
1548	ACRBP	45.9265	1.31234	0.310503	4.22651	2.37347e-05	0.000269249
5661	SLC7A2	158.208	1.3117	0.549157	2.38857	0.0169142	0.0524754
2712	CMAH	88.4403	1.31117	0.372912	3.51604	0.000438031	0.0028367
3568	CD8B	89.3019	1.31103	0.420978	3.11425	0.00184415	0.00907756
4901	EMR4P	3.97194	1.31018	0.499499	2.62299	0.00871624	0.0312351
2931	FFAR3	4.84174	1.30955	0.386266	3.39028	0.00069821	0.00418378
1861	COL5A2	3553.11	1.30944	0.326493	4.01062	6.056e-05	0.000571529
2995	LY96	36.5869	1.30934	0.389643	3.36035	0.00077843	0.00456412
662	PREX1	604.373	1.30782	0.251349	5.20321	1.95871e-07	5.1965e-06
1127	SIRPA	794.924	1.30776	0.284342	4.59927	4.23971e-06	6.61698e-05
1806	VSIG10L	47.4499	1.30593	0.322837	4.04516	5.22881e-05	0.000508492
6155	MASP1	49.4361	1.3059	0.578987	2.2555	0.0241021	0.0687615
1001	SLC7A7	474.1	1.30572	0.276044	4.7301	2.24407e-06	3.93733e-05
18740	LGI1	0.435479	1.30566	2.0921	0.62409	0.532568	NA
2293	GPNMB	1239.57	1.30551	0.348729	3.74362	0.000181392	0.00138935
1376	NHLRC4	13.7615	1.30454	0.299024	4.36265	1.28494e-05	0.000164118
1317	LYPD3	54.834	1.30431	0.295787	4.40961	1.03555e-05	0.000138097
6853	CCIN	1.91	1.304	0.628347	2.07529	0.0379601	0.0972849
3938	KIAA1324	2729.1	1.30338	0.439386	2.96636	0.00301345	0.0134398
792	CTSK	1303.88	1.30301	0.260506	5.00186	5.67786e-07	1.25909e-05
5030	RAB39	7.25904	1.30266	0.504007	2.58461	0.00974893	0.0340399
1765	FCGR1B	42.2356	1.30229	0.319432	4.07689	4.56416e-05	0.000453909
1611	COL23A1	12.4259	1.30213	0.311157	4.18479	2.85429e-05	0.000310877
4353	SRMS	40.5552	1.30185	0.462164	2.81686	0.00484957	0.019562
7035	ANKRD1	2.20078	1.3014	0.642026	2.02703	0.0426596	0.1065
6777	CYP4X1	277.468	1.30116	0.621412	2.09387	0.0362716	0.094
1470	MS4A7	181.744	1.3007	0.303716	4.28262	1.84703e-05	0.000220676
9671	CHST9	0.531531	1.30032	0.913247	1.42385	0.154491	0.280563
8113	COL2A1	21.4707	1.30027	0.73289	1.77417	0.0760354	0.16459
441	MSN	2940.44	1.30022	0.232124	5.6014	2.12622e-08	8.46776e-07
2022	TNFSF11	63.9852	1.30002	0.333218	3.9014	9.56377e-05	0.000830705
1523	HLA-DMA	857.19	1.29983	0.306436	4.24176	2.21772e-05	0.000255744
1430	HSPB2	32.6791	1.29952	0.301295	4.3131	1.60982e-05	0.000197716
2205	CD200R1	9.54841	1.29893	0.343037	3.78657	0.00015274	0.00121659
735	EMP3	295.428	1.29881	0.255209	5.08921	3.59565e-07	8.58809e-06
1927	COL6A3	8784.42	1.29872	0.327884	3.96092	7.46605e-05	0.000680468
1251	WNT2B	34.4923	1.2986	0.290481	4.47051	7.8034e-06	0.000109553
3116	PTX3	12.6575	1.29858	0.392445	3.30894	0.000936502	0.0052785
3477	KCNT2	3.46406	1.29827	0.41252	3.14716	0.00164865	0.00832992
2674	TRPC6	27.5906	1.29816	0.367125	3.53602	0.000406211	0.00266802
2886	TLL2	15.7268	1.29791	0.379955	3.41596	0.000635564	0.00386778
4641	SRRM3	58.8857	1.29734	0.477949	2.71438	0.00663997	0.0251277
5279	RHCE	5.66539	1.29719	0.51859	2.50137	0.0123714	0.0411591
4163	SERPI1	6777.6	1.29669	0.449321	2.8859	0.00390299	0.0164661
3378	HRH2	7.99401	1.29643	0.407167	3.18401	0.00145248	0.00754755
185	SMARCD3	105.899	1.29627	0.20325	6.37771	1.7976e-10	1.70655e-08
876	C21orf122	16.8034	1.29535	0.264574	4.89599	9.78099e-07	1.961e-05
4972	PTGS2	497.075	1.29479	0.497714	2.60147	0.00928238	0.0327823
4290	LRRC55	6.84852	1.29435	0.45551	2.84154	0.00448956	0.01838
503	PLCB2	207.316	1.29432	0.236845	5.46483	4.63353e-08	1.61826e-06
10493	HBQ1	1.0657	1.29421	1.02885	1.25792	0.208421	0.348852
767	FBXO32	321.694	1.294	0.256394	5.04694	4.48948e-07	1.02802e-05
2683	CTHRC1	514.905	1.2939	0.366398	3.53141	0.000413357	0.00270484
2475	JPH2	76.7298	1.29293	0.355025	3.64179	0.000270752	0.0019213
2759	F13A1	183.02	1.2929	0.370606	3.48861	0.000485546	0.0030906
1659	DUSP1	2202.02	1.29254	0.311092	4.15485	3.25506e-05	0.000344597
9262	PGA3	1.02042	1.29217	0.853652	1.51369	0.130104	0.246685
7783	KRT16	17.2399	1.29214	0.699508	1.84721	0.0647171	0.14604
19476	PAK7	0.399279	1.29186	1.88427	0.685602	0.492964	NA
4763	VGF	76.3623	1.29164	0.483505	2.67142	0.00755317	0.0278528
5850	TPRXL	8.38521	1.29094	0.550998	2.34292	0.0191335	0.0574429
3591	C3orf36	10.447	1.29084	0.415828	3.10427	0.00190752	0.00932937
660	CERKL	55.5253	1.29033	0.247903	5.20498	1.94015e-07	5.16285e-06
1466	SARDH	23.802	1.29015	0.301038	4.28568	1.8218e-05	0.00021828
3306	OAS2	792.05	1.29015	0.401064	3.21682	0.00129622	0.00688612
433	LAMB2	1780.36	1.28973	0.229715	5.6145	1.97136e-08	7.99607e-07
1998	APOBEC3G	125.797	1.28922	0.329239	3.91577	9.01158e-05	0.000792144
2026	HAVCR2	170.436	1.2892	0.330565	3.89999	9.61968e-05	0.000833912
2062	KIAA1683	36.5637	1.28917	0.332806	3.87364	0.00010722	0.000913238
4221	XIRP1	11.6403	1.28872	0.449211	2.86886	0.0041196	0.0171453
7634	DIRAS2	2.06359	1.28836	0.682403	1.88798	0.0590291	0.135804
3017	FST	12.4676	1.28829	0.384563	3.35001	0.000808084	0.00470414
330	SIPA1	636.308	1.28786	0.217735	5.91483	3.32224e-09	1.76814e-07
7788	KRT31	1.11231	1.28785	0.697423	1.84659	0.0648065	0.146129
2824	PTGER3	46.6931	1.2871	0.373409	3.4469	0.000567061	0.00352719
4439	MBOAT4	1.69701	1.28605	0.462023	2.78352	0.00537718	0.0212749
4878	TMEM145	9.89213	1.28588	0.488841	2.63047	0.0085268	0.0307003
325	C13orf15	260.19	1.28575	0.216648	5.93476	2.94279e-09	1.58888e-07
5222	ZBTB16	3.93402	1.2856	0.509885	2.52135	0.0116904	0.039318
3594	JAKMIP2	6.74308	1.28551	0.414257	3.10316	0.00191464	0.00935814
1716	EFNB3	23.0421	1.28476	0.311886	4.11932	3.79995e-05	0.000388919
2454	CECR1	574.7	1.28417	0.351585	3.65252	0.000259682	0.00185851
5689	KIAA2022	2.57883	1.28417	0.539656	2.3796	0.0173314	0.0535052
3989	TNNI2	2.33149	1.284	0.435387	2.9491	0.00318698	0.0140318
1749	PTHLH	19.5615	1.28394	0.313245	4.09883	4.1525e-05	0.000416983
1036	FL	10908.6	1.28394	0.273922	4.68724	2.76918e-06	4.69451e-05
3379	PIP5KL1	5.09388	1.28375	0.403189	3.184	0.00145253	0.00754755
4631	MEOX2	13.564	1.28361	0.47233	2.7176	0.00657565	0.0249381
716	ARL4C	576.206	1.28356	0.251179	5.11014	3.21913e-07	7.88529e-06
8549	GCKR	0.896239	1.28321	0.768574	1.66959	0.0949996	0.195121
8903	SSTR3	1.16557	1.28287	0.807015	1.58964	0.111915	0.220759
2379	ADAM12	278.651	1.2828	0.347289	3.69375	0.00022097	0.00163063
562	MCC	96.5214	1.28235	0.238599	5.37448	7.68047e-08	2.40021e-06
1027	INMT	68.9436	1.28189	0.272876	4.6977	2.6311e-06	4.49951e-05
998	IRF7	492.727	1.28132	0.270784	4.73188	2.2245e-06	3.91471e-05
6457	CNR1	8.39896	1.28086	0.588605	2.17609	0.0295486	0.0803596
6890	GBP6	1.09434	1.28055	0.620056	2.06521	0.0389031	0.0991605
1095	ELMO1	162.915	1.28025	0.276518	4.62991	3.65831e-06	5.86766e-05
1595	ABLIM3	121.095	1.27985	0.304959	4.19679	2.70729e-05	0.000298107
617	ARHGEF15	123.5	1.2787	0.241847	5.28721	1.24194e-07	3.5352e-06
1527	CLEC1A	25.7507	1.27845	0.301493	4.24039	2.23129e-05	0.000256635
2922	FCGR3A	727.813	1.27814	0.3766	3.3939	0.000689042	0.00414156
787	FOXF1	311.027	1.27813	0.254917	5.01389	5.3341e-07	1.19038e-05
4824	GPT	173.821	1.27747	0.482389	2.64822	0.00809175	0.0294601
3031	TMEM108	9.16644	1.27705	0.381973	3.3433	0.000827888	0.00479877
844	AXL	469.789	1.27648	0.258744	4.93339	8.08142e-07	1.68168e-05
825	C6orf145	253.997	1.27636	0.257668	4.9535	7.2892e-07	1.55176e-05
4408	CD38	57.6881	1.27611	0.456936	2.79274	0.00522629	0.0208224
3146	KRT81	5.5286	1.27603	0.387303	3.29466	0.000985413	0.00550121
3472	HPGDS	8.44163	1.27596	0.405256	3.14854	0.00164089	0.0083004
3699	NOX4	33.0154	1.27582	0.417102	3.05878	0.00222241	0.0105521
2998	PGR	10.9694	1.27551	0.379783	3.35853	0.000783579	0.00459039
17864	C6orf126	0.386983	1.27441	1.3	0.980316	0.32693	NA
1091	C16orf86	18.9924	1.27436	0.275033	4.63347	3.59586e-06	5.78864e-05
10528	CYP8B1	0.689709	1.27283	1.01973	1.2482	0.211957	0.35359
9118	ALAS2	1.14578	1.27259	0.825283	1.54201	0.123072	0.237059
[truncated: 17,056 more rows]
